# Supplementary material for: An integrated approach to characterize transcription factor and microRNA regulatory networks involved in Schwann cell response to peripheral nerve injury
Source: BMC Genomics. 2013 Feb 6;14:84. doi: 10.1186/1471-2164-14-84 (PMC3599357; doi:10.1186/1471-2164-14-84)
Supplement: Additional file 1: Table S1 — Known myelin genes and regulators. [file 1471-2164-14-84-S1.xls]

## Sheet: Table S1
Table S1. Known myelin genes and regulators
Gene ID	Symbol	Gene Name
13654	Egr2	early growth response 2
14580	Gfap	glial fibrillary acidic protein
16728	L1cam	L1 cell adhesion molecule
18858	Pmp22	peripheral myelin protein 22
23871	Ets1	E26 avian leukemia oncogene 1, 5' domain
12389	Cav1	caveolin 1, caveolae protein
16412	Itgb1	integrin beta 1 (fibronectin receptor beta)
17153	Mal	myelin and lymphocyte protein, T-cell differentiation protein
17528	Mpz	myelin protein zero
17936	Nab1	Ngfi-A binding protein 1
18747	Prkaca	protein kinase, cAMP dependent, catalytic, alpha
18823	Plp1	proteolipid protein (myelin) 1
20193	S100a1	S100 calcium binding protein A1
20665	Sox10	SRY-box containing gene 10
64383	Sirt2	sirtuin 2 (silent mating type information regulation 2, homolog) 2 (S. cerevisiae)
12805	Cntn1	contactin 1
14432	Gap43	growth associated protein 43
16476	Jun	Jun oncogene
17196	Mbp	myelin basic protein
18991	Pou3f1	POU domain, class 3, transcription factor 1
18993	Pou3f3	POU domain, class 3, transcription factor 3
19017	Ppargc1a	peroxisome proliferative activated receptor, gamma, coactivator 1 alpha
19153	Prx	periaxin
22632	Yy1	YY1 transcription factor
12799	Cnp	2',3'-cyclic nucleotide 3' phosphodiesterase
15357	Hmgcr	3-hydroxy-3-methylglutaryl-Coenzyme A reductase
17882	Myh2	myosin, heavy polypeptide 2, skeletal muscle, adult
50849	Rnf10	ring finger protein 10
14618	Gjb1	gap junction protein, beta 1
18021	Nfatc3	nuclear factor of activated T-cells, cytoplasmic, calcineurin-dependent 3
18992	Pou3f2	POU domain, class 3, transcription factor 2
19697	Rela	v-rel reticuloendotheliosis viral oncogene homolog A (avian)
12550	Cdh1	cadherin 1
13867	Erbb3	v-erb-b2 erythroblastic leukemia viral oncogene homolog 3 (avian)
17136	Mag	myelin-associated glycoprotein
57266	Cxcl14	chemokine (C-X-C motif) ligand 14
17937	Nab2	Ngfi-A binding protein 2
17967	Ncam1	neural cell adhesion molecule 1
18505	Pax3	paired box gene 3
53321	Cntnap1	contactin associated protein-like 1
319504	Nrcam	neuron-glia-CAM-related cell adhesion molecule
