# Supplementary material for: An integrated approach to characterize transcription factor and microRNA regulatory networks involved in Schwann cell response to peripheral nerve injury
Source: BMC Genomics. 2013 Feb 6;14:84. doi: 10.1186/1471-2164-14-84 (PMC3599357; doi:10.1186/1471-2164-14-84)
Supplement: Additional file 2: Table S2 — Genes in dynamically regulated SC injury response coexpressed gene clusters. [file 1471-2164-14-84-S2.xls]

## Sheet: Table S2
Table S2. Genes in dynamically regulated SC injury response coexpressed gene clusters
Cluster	Gene ID	Symbol	Gene Name
Cluster1	68859	1190007F08Rik	RIKEN cDNA 1190007F08 gene
Cluster1	67704	1810037I17Rik	RIKEN cDNA 1810037I17 gene
Cluster1	78329	2310010J17Rik	RIKEN cDNA 2310010J17 gene
Cluster1	18671	Abcb1a	ATP-binding cassette, sub-family B (MDR/TAP), member 1A
Cluster1	113868	Acaa1a	acetyl-Coenzyme A acyltransferase 1A
Cluster1	235674	Acaa1b	acetyl-Coenzyme A acyltransferase 1B
Cluster1	11364	Acadm	acyl-Coenzyme A dehydrogenase, medium chain
Cluster1	11487	Adam10	a disintegrin and metallopeptidase domain 10
Cluster1	11450	Adipoq	adiponectin, C1Q and collagen domain containing
Cluster1	68465	Adipor2	adiponectin receptor 2
Cluster1	66395	Ahnak	AHNAK nucleoprotein (desmoyokin)
Cluster1	11668	Aldh1a1	aldehyde dehydrogenase family 1, subfamily A1
Cluster1	11669	Aldh2	aldehyde dehydrogenase 2, mitochondrial
Cluster1	56332	Amotl2	angiomotin-like 2
Cluster1	69010	Anapc13	anaphase promoting complex subunit 13
Cluster1	11737	Anp32a	acidic (leucine-rich) nuclear phosphoprotein 32 family, member A
Cluster1	26878	B3galt2	UDP-Gal:betaGlcNAc beta 1,3-galactosyltransferase, polypeptide 2
Cluster1	246747	BC054059	cDNA sequence BC054059
Cluster1	12040	Bckdhb	branched chain ketoacid dehydrogenase E1, beta polypeptide
Cluster1	14533	Bloc1s1	biogenesis of lysosome-related organelles complex-1, subunit 1
Cluster1	12161	Bmp6	bone morphogenetic protein 6
Cluster1	50909	C1ra	complement component 1, r subcomponent A
Cluster1	667277	C1rb	complement component 1, r subcomponent B
Cluster1	12263	C2	complement component 2 (within H-2S)
Cluster1	625018	C4a	complement component 4A (Rodgers blood group)
Cluster1	12268	C4b	complement component 4B (Childo blood group)
Cluster1	100048885	CU041261.1	major urinary protein LOC100048885
Cluster1	100048884	CU104690.1	novel member of the major urinary protein (Mup) gene family
Cluster1	12350	Car3	carbonic anhydrase 3
Cluster1	12359	Cat	catalase
Cluster1	12389	Cav1	caveolin 1, caveolae protein
Cluster1	18829	Ccl21a	chemokine (C-C motif) ligand 21A
Cluster1	100042493	Ccl21b	chemokine (C-C motif) ligand 21B
Cluster1	65956	Ccl21c	chemokine (C-C motif) ligand 21C (leucine)
Cluster1	12476	Cd151	CD151 antigen
Cluster1	673094	Cd99	CD99 antigen
Cluster1	12583	Cdo1	cysteine dioxygenase 1, cytosolic
Cluster1	104158	Ces3	carboxylesterase 3
Cluster1	11537	Cfd	complement factor D (adipsin)
Cluster1	212862	Chpt1	choline phosphotransferase 1
Cluster1	12737	Cldn1	claudin 1
Cluster1	12741	Cldn5	claudin 5
Cluster1	69574	Cmbl	carboxymethylenebutenolidase-like (Pseudomonas)
Cluster1	67213	Cmtm6	CKLF-like MARVEL transmembrane domain containing 6
Cluster1	12873	Cpa3	carboxypeptidase A3, mast cell
Cluster1	55987	Cpxm2	carboxypeptidase X 2 (M14 family)
Cluster1	13007	Csrp1	cysteine and glycine-rich protein 1
Cluster1	56464	Ctsf	cathepsin F
Cluster1	13106	Cyp2e1	cytochrome P450, family 2, subfamily e, polypeptide 1
Cluster1	99324	D030029J20Rik	RIKEN cDNA D030029J20 gene
Cluster1	13170	Dbp	D site albumin promoter binding protein
Cluster1	13179	Dcn	decorin
Cluster1	13350	Dgat1	diacylglycerol O-acyltransferase 1
Cluster1	105445	Dock9	dedicator of cytokinesis 9
Cluster1	13479	Dpep1	dipeptidase 1 (renal)
Cluster1	56429	Dpt	dermatopontin
Cluster1	66556	Drap1	Dr1 associated protein 1 (negative cofactor 2 alpha)
Cluster1	214403	EG214403	predicted gene, EG214403
Cluster1	51798	Ech1	enoyl coenzyme A hydratase 1, peroxisomal
Cluster1	18606	Enpp2	ectonucleotide pyrophosphatase/phosphodiesterase 2
Cluster1	13850	Ephx2	epoxide hydrolase 2, cytoplasmic
Cluster1	74155	Errfi1	ERBB receptor feedback inhibitor 1
Cluster1	14049	Eya2	eyes absent 2 homolog (Drosophila)
Cluster1	16456	F11r	F11 receptor
Cluster1	11770	Fabp4	fatty acid binding protein 4, adipocyte
Cluster1	215512	Fam117a	family with sequence similarity 117, memberA
Cluster1	14114	Fbln1	fibulin 1
Cluster1	50789	Fbxl3	F-box and leucine-rich repeat protein 3
Cluster1	14178	Fgf7	fibroblast growth factor 7
Cluster1	14190	Fgl2	fibrinogen-like protein 2
Cluster1	286940	Flnb	filamin, beta
Cluster1	66117	Fmc1	formation of mitochondrial complexes 1 homolog (S. cerevisiae)
Cluster1	14264	Fmod	fibromodulin
Cluster1	14319	Fth1	ferritin heavy chain 1
Cluster1	17178	Fxyd3	FXYD domain-containing ion transport regulator 3
Cluster1	14373	G0s2	G0/G1 switch gene 2
Cluster1	14388	Gab1	growth factor receptor bound protein 2-associated protein 1
Cluster1	14456	Gas6	growth arrest specific 6
Cluster1	14600	Ghr	growth hormone receptor
Cluster1	67201	Glod4	glyoxalase domain containing 4
Cluster1	100039246	Gm10393	predicted gene 10393
Cluster1	100039131	Gm10591	predicted gene 10591
Cluster1	100042544	Gm13304	predicted gene 13304
Cluster1	100042555	Gm13305	predicted gene 13305
Cluster1	100038965	Gm1987	predicted gene 1987
Cluster1	100038993	Gm2002	predicted gene 2002
Cluster1	100039175	Gm9780	predicted gene 9780
Cluster1	14673	Gna12	guanine nucleotide binding protein, alpha 12
Cluster1	227753	Gsn	gelsolin
Cluster1	76263	Gstk1	glutathione S-transferase kappa 1
Cluster1	14871	Gstt1	glutathione S-transferase, theta 1
Cluster1	14872	Gstt2	glutathione S-transferase, theta 2
Cluster1	14874	Gstz1	glutathione transferase zeta 1 (maleylacetoacetate isomerase)
Cluster1	14998	H2-DMa	histocompatibility 2, class II, locus DMa
Cluster1	14999	H2-DMb1	histocompatibility 2, class II, locus Mb1
Cluster1	14979	H2-Ke6	H2-K region expressed gene 6
Cluster1	15439	Hp	haptoglobin
Cluster1	114664	Hsd17b11	hydroxysteroid (17-beta) dehydrogenase 11
Cluster1	69253	Hspb2	heat shock protein 2
Cluster1	76933	Ifi27l2a	interferon, alpha-inducible protein 27 like 2A
Cluster1	16012	Igfbp6	insulin-like growth factor binding protein 6
Cluster1	16157	Il11ra1	interleukin 11 receptor, alpha chain 1
Cluster1	16158	Il11ra2	interleukin 11 receptor, alpha chain 2
Cluster1	16170	Il16	interleukin 16
Cluster1	21743	Inmt	indolethylamine N-methyltransferase
Cluster1	212111	Inpp5a	inositol polyphosphate-5-phosphatase A
Cluster1	26968	Islr	immunoglobulin superfamily containing leucine-rich repeat
Cluster1	192897	Itgb4	integrin beta 4
Cluster1	16419	Itgb5	integrin beta 5
Cluster1	16425	Itih2	inter-alpha trypsin inhibitor, heavy chain 2
Cluster1	16439	Itpr2	inositol 1,4,5-triphosphate receptor 2
Cluster1	56357	Ivd	isovaleryl coenzyme A dehydrogenase
Cluster1	16669	Krt19	keratin 19
Cluster1	100041504	LOC100041504	similar to beta chemokine Exodus-2
Cluster1	100041593	LOC100041593	similar to beta chemokine Exodus-2
Cluster1	100044204	LOC100044204	hypothetical protein LOC100044204
Cluster1	100044862	LOC100044862	similar to Fbxl3 protein
Cluster1	100045064	LOC100045064	similar to Selenium-binding protein 2 (56 kDa acetaminophen-binding protein) (AP56)
Cluster1	100045300	LOC100045300	similar to Dr1 associated protein 1 (negative cofactor 2 alpha)
Cluster1	100047324	LOC100047324	similar to Sesn1 protein
Cluster1	100048362	LOC100048362	similar to mKIAA1238 protein
Cluster1	672215	LOC672215	similar to Netrin-1 precursor
Cluster1	16779	Lamb2	laminin, beta 2
Cluster1	76893	Lass2	LAG1 homolog, ceramide synthase 2
Cluster1	16846	Lep	leptin
Cluster1	77569	Limch1	LIM and calponin homology domains 1
Cluster1	16890	Lipe	lipase, hormone sensitive
Cluster1	16948	Lox	lysyl oxidase
Cluster1	16956	Lpl	lipoprotein lipase
Cluster1	110454	Ly6a	lymphocyte antigen 6 complex, locus A
Cluster1	26417	Mapk3	mitogen-activated protein kinase 3
Cluster1	17776	Mast2	microtubule associated serine/threonine kinase 2
Cluster1	73724	Mcee	methylmalonyl CoA epimerase
Cluster1	50530	Mfap5	microfibrillar associated protein 5
Cluster1	67247	Mosc2	MOCO sulphurase C-terminal domain containing 2
Cluster1	17475	Mpdz	multiple PDZ domain protein
Cluster1	77037	Mrap	melanocortin 2 receptor accessory protein
Cluster1	17748	Mt1	metallothionein 1
Cluster1	17750	Mt2	metallothionein 2
Cluster1	17840	Mup1	major urinary protein 1
Cluster1	100039008	Mup10	major urinary protein 10
Cluster1	100039054	Mup12	major urinary protein 12
Cluster1	100039089	Mup13	major urinary protein 13
Cluster1	100039116	Mup14	major urinary protein 14
Cluster1	100039228	Mup18	major urinary protein 18
Cluster1	17841	Mup2	major urinary protein 2
Cluster1	17842	Mup3	major urinary protein 3
Cluster1	620807	Mup6	major urinary protein 6
Cluster1	100041687	Mup8	major urinary protein 8
Cluster1	100038948	Mup9	major urinary protein 9
Cluster1	17859	Mxi1	Max interacting protein 1
Cluster1	17880	Myh11	myosin, heavy polypeptide 11, smooth muscle
Cluster1	107589	Mylk	myosin, light polypeptide kinase
Cluster1	17912	Myo1b	myosin IB
Cluster1	338367	Myo1d	myosin ID
Cluster1	17926	Myoc	myocilin
Cluster1	17936	Nab1	Ngfi-A binding protein 1
Cluster1	17965	Nbl1	neuroblastoma, suppression of tumorigenicity 1
Cluster1	17988	Ndrg1	N-myc downstream regulated gene 1
Cluster1	18035	Nfkbia	nuclear factor of kappa light polypeptide gene enhancer in B-cells inhibitor, alpha
Cluster1	353187	Nr1d2	nuclear receptor subfamily 1, group D, member 2
Cluster1	22259	Nr1h3	nuclear receptor subfamily 1, group H, member 3
Cluster1	14815	Nr3c1	nuclear receptor subfamily 3, group C, member 1
Cluster1	18208	Ntn1	netrin 1
Cluster1	23964	Odz2	odd Oz/ten-m homolog 2 (Drosophila)
Cluster1	18295	Ogn	osteoglycin
Cluster1	18405	Orm1	orosomucoid 1
Cluster1	79196	Osbpl5	oxysterol binding protein-like 5
Cluster1	18534	Pck1	phosphoenolpyruvate carboxykinase 1, cytosolic
Cluster1	27273	Pdk4	pyruvate dehydrogenase kinase, isoenzyme 4
Cluster1	64058	Perp	PERP, TP53 apoptosis effector
Cluster1	27280	Phlda3	pleckstrin homology-like domain, family A, member 3
Cluster1	18718	Pip4k2a	phosphatidylinositol-5-phosphate 4-kinase, type II, alpha
Cluster1	211623	Plac9	placenta specific 9
Cluster1	57435	Plin4	perilipin 4
Cluster1	18828	Plscr2	phospholipid scramblase 2
Cluster1	18979	Pon1	paraoxonase 1
Cluster1	269823	Pon3	paraoxonase 3
Cluster1	18984	Por	P450 (cytochrome) oxidoreductase
Cluster1	67916	Ppap2b	phosphatidic acid phosphatase type 2B
Cluster1	67905	Ppm1m	protein phosphatase 1M
Cluster1	19122	Prnp	prion protein
Cluster1	19124	Procr	protein C receptor, endothelial
Cluster1	19218	Ptger3	prostaglandin E receptor 3 (subtype EP3)
Cluster1	108705	Pttg1ip	pituitary tumor-transforming 1 interacting protein
Cluster1	19317	Qk	quaking
Cluster1	54189	Rabep1	rabaptin, RAB GTPase binding effector protein 1
Cluster1	71660	Rarres2	retinoic acid receptor responder (tazarotene induced) 2
Cluster1	19416	Rasd1	RAS, dexamethasone-induced 1
Cluster1	19662	Rbp4	retinol binding protein 4, plasma
Cluster1	57264	Retn	resistin
Cluster1	52428	Rhpn2	rhophilin, Rho GTPase binding protein 2
Cluster1	108653	Rimklb	ribosomal modification protein rimK-like family member B
Cluster1	24017	Rnf13	ring finger protein 13
Cluster1	67150	Rnf141	ring finger protein 141
Cluster1	192199	Rspo1	R-spondin homolog (Xenopus laevis)
Cluster1	20193	S100a1	S100 calcium binding protein A1
Cluster1	319934	Sbf2	SET binding factor 2
Cluster1	20249	Scd1	stearoyl-Coenzyme A desaturase 1
Cluster1	20324	Sdpr	serum deprivation response
Cluster1	20341	Selenbp1	selenium binding protein 1
Cluster1	20342	Selenbp2	selenium binding protein 2
Cluster1	20347	Sema3b	sema domain, immunoglobulin domain (Ig), short basic domain, secreted, (semaphorin) 3B
Cluster1	66870	Serbp1	serpine1 mRNA binding protein 1
Cluster1	15160	Serpind1	serine (or cysteine) peptidase inhibitor, clade D, member 1
Cluster1	12258	Serping1	serine (or cysteine) peptidase inhibitor, clade G, member 1
Cluster1	140742	Sesn1	sestrin 1
Cluster1	24051	Sgcb	sarcoglycan, beta (dystrophin-associated glycoprotein)
Cluster1	20392	Sgce	sarcoglycan, epsilon
Cluster1	244668	Sipa1l2	signal-induced proliferation-associated 1 like 2
Cluster1	64383	Sirt2	sirtuin 2 (silent mating type information regulation 2, homolog) 2 (S. cerevisiae)
Cluster1	20514	Slc1a5	solute carrier family 1 (neutral amino acid transporter), member 5
Cluster1	26457	Slc27a1	solute carrier family 27 (fatty acid transporter), member 1
Cluster1	20525	Slc2a1	solute carrier family 2 (facilitated glucose transporter), member 1
Cluster1	64074	Smoc2	SPARC related modular calcium binding 2
Cluster1	20617	Snca	synuclein, alpha
Cluster1	20671	Sox17	SRY-box containing gene 17
Cluster1	20742	Spnb2	spectrin beta 2
Cluster1	20846	Stat1	signal transducer and activator of transcription 1
Cluster1	20887	Sult1a1	sulfotransferase family 1A, phenol-preferring, member 1
Cluster1	68592	Syf2	SYF2 homolog, RNA splicing factor (S. cerevisiae)
Cluster1	21345	Tagln	transgelin
Cluster1	21685	Tef	thyrotroph embryonic factor
Cluster1	209039	Tenc1	tensin like C1 domain-containing phosphatase
Cluster1	21835	Thrsp	thyroid hormone responsive SPOT14 homolog (Rattus)
Cluster1	21872	Tjp1	tight junction protein 1
Cluster1	66058	Tmem176a	transmembrane protein 176A
Cluster1	21944	Tnfsf12	tumor necrosis factor (ligand) superfamily, member 12
Cluster1	22019	Tpp2	tripeptidyl peptidase II
Cluster1	106840	Unc119b	unc-119 homolog B (C. elegans)
Cluster1	77053	Unc84a	unc-84 homolog A (C. elegans)
Cluster1	22370	Vtn	vitronectin
Cluster1	103784	Wdr92	WD repeat domain 92
Cluster1	235320	Zbtb16	zinc finger and BTB domain containing 16
Cluster2	58520	0610007P14Rik	RIKEN cDNA 0610007P14 gene
Cluster2	68832	1110057K04Rik	RIKEN cDNA 1110057K04 gene
Cluster2	73327	1700040I03Rik	RIKEN cDNA 1700040I03 gene
Cluster2	97820	4833439L19Rik	RIKEN cDNA 4833439L19 gene
Cluster2	78188	4930539H15Rik	RIKEN cDNA 4930539H15 gene
Cluster2	11305	Abca2	ATP-binding cassette, sub-family A (ABC1), member 2
Cluster2	11481	Acvr2b	activin receptor IIB
Cluster2	11486	Ada	adenosine deaminase
Cluster2	11487	Adam10	a disintegrin and metallopeptidase domain 10
Cluster2	347722	Agap1	ArfGAP with GTPase domain, ankyrin repeat and PH domain 1
Cluster2	56248	Ak3	adenylate kinase 3
Cluster2	17025	Alad	aminolevulinate, delta-, dehydratase
Cluster2	66514	Asrgl1	asparaginase like 1
Cluster2	12012	Baat	bile acid-Coenzyme A: amino acid N-acyltransferase
Cluster2	108100	Baiap2	brain-specific angiogenesis inhibitor 1-associated protein 2
Cluster2	54219	Cd320	CD320 antigen
Cluster2	12521	Cd82	CD82 antigen
Cluster2	12527	Cd9	CD9 antigen
Cluster2	52004	Cdk2ap2	CDK2-associated protein 2
Cluster2	12575	Cdkn1a	cyclin-dependent kinase inhibitor 1A (P21)
Cluster2	386463	Cdsn	corneodesmosin
Cluster2	12709	Ckb	creatine kinase, brain
Cluster2	20256	Clec11a	C-type lectin domain family 11, member a
Cluster2	56457	Clptm1	cleft lip and palate associated transmembrane protein 1
Cluster2	12819	Col15a1	collagen, type XV, alpha 1
Cluster2	12843	Col1a2	collagen, type I, alpha 2
Cluster2	76501	Commd9	COMM domain containing 9
Cluster2	12970	Crygs	crystallin, gamma S
Cluster2	12985	Csf3	colony stimulating factor 3 (granulocyte)
Cluster2	114564	Csprs	component of Sp100-rs
Cluster2	54366	Ctnnal1	catenin (cadherin associated protein), alpha-like 1
Cluster2	13121	Cyp51	cytochrome P450, family 51
Cluster2	52194	D5Ertd102e	DNA segment, Chr 5, ERATO Doi 102, expressed
Cluster2	66422	Dctpp1	dCTP pyrophosphatase 1
Cluster2	13363	Dhh	desert hedgehog
Cluster2	14357	Dtx1	deltex 1 homolog (Drosophila)
Cluster2	382423	ENSMUSG00000074747	predicted gene, ENSMUSG00000074747
Cluster2	13607	Eda	ectodysplasin-A
Cluster2	98363	Efhd1	EF hand domain containing 1
Cluster2	20918	Eif1	eukaryotic translation initiation factor 1
Cluster2	170439	Elovl6	ELOVL family member 6, elongation of long chain fatty acids (yeast)
Cluster2	140703	Emid1	EMI domain containing 1
Cluster2	13731	Emp2	epithelial membrane protein 2
Cluster2	13822	Epb4.1l2	erythrocyte protein band 4.1-like 2
Cluster2	13842	Epha8	Eph receptor A8
Cluster2	13848	Ephb6	Eph receptor B6
Cluster2	14073	Faah	fatty acid amide hydrolase
Cluster2	67389	Fam132a	family with sequence similarity 132, member A
Cluster2	192173	Fam195b	family with sequence similarity 195, member B
Cluster2	213956	Fam83f	family with sequence similarity 83, member F
Cluster2	14086	Fscn1	fascin homolog 1, actin bundling protein (Strongylocentrotus purpuratus)
Cluster2	53618	Fut8	fucosyltransferase 8
Cluster2	14370	Fzd8	frizzled homolog 8 (Drosophila)
Cluster2	14388	Gab1	growth factor receptor bound protein 2-associated protein 1
Cluster2	26912	Gcat	glycine C-acetyltransferase (2-amino-3-ketobutyrate-coenzyme A ligase)
Cluster2	14613	Gja5	gap junction membrane channel protein alpha 5
Cluster2	14618	Gjb1	gap junction protein, beta 1
Cluster2	14667	Gm2a	GM2 ganglioside activator protein
Cluster2	14673	Gna12	guanine nucleotide binding protein, alpha 12
Cluster2	14677	Gnai1	guanine nucleotide binding protein (G protein), alpha inhibiting 1
Cluster2	14670	Gnal1	guanine nucleotide binding protein-like 1
Cluster2	14555	Gpd1	glycerol-3-phosphate dehydrogenase 1 (soluble)
Cluster2	14738	Gpr12	G-protein coupled receptor 12
Cluster2	76238	Grhpr	glyoxylate reductase/hydroxypyruvate reductase
Cluster2	100198	H6pd	hexose-6-phosphate dehydrogenase (glucose 1-dehydrogenase)
Cluster2	15203	Heph	hephaestin
Cluster2	15357	Hmgcr	3-hydroxy-3-methylglutaryl-Coenzyme A reductase
Cluster2	64704	Htra2	HtrA serine peptidase 2
Cluster2	319554	Idi1	isopentenyl-diphosphate delta isomerase
Cluster2	50931	Il27ra	interleukin 27 receptor, alpha
Cluster2	320404	Itpkb	inositol 1,4,5-trisphosphate 3-kinase B
Cluster2	66124	Josd2	Josephin domain containing 2
Cluster2	16528	Kcnk4	potassium channel, subfamily K, member 4
Cluster2	16542	Kdr	kinase insert domain protein receptor
Cluster2	100045189	LOC100045189	similar to transcription factor EF1(A)
Cluster2	100048271	LOC100048271	similar to Igh protein
Cluster2	641221	LOC641221	similar to Ig heavy chain V region PJ14 precursor
Cluster2	76483	Lmf1	lipase maturation factor 1
Cluster2	109594	Lmo1	LIM domain only 1
Cluster2	16987	Lss	lanosterol synthase
Cluster2	17132	Maf	avian musculoaponeurotic fibrosarcoma (v-maf) AS42 oncogene homolog
Cluster2	17136	Mag	myelin-associated glycoprotein
Cluster2	17153	Mal	myelin and lymphocyte protein, T-cell differentiation protein
Cluster2	19099	Mapk8ip1	mitogen-activated protein kinase 8 interacting protein 1
Cluster2	17196	Mbp	myelin basic protein
Cluster2	68975	Med27	mediator complex subunit 27
Cluster2	217721	Mfsd7c	major facilitator superfamily domain containing 7C
Cluster2	17308	Mgat1	mannoside acetylglucosaminyltransferase 1
Cluster2	23945	Mgll	monoglyceride lipase
Cluster2	109154	Mlec	malectin
Cluster2	17380	Mme	membrane metallo endopeptidase
Cluster2	17388	Mmp15	matrix metallopeptidase 15
Cluster2	17527	Mpv17	Mpv17 transgene, kidney disease mutant
Cluster2	17528	Mpz	myelin protein zero
Cluster2	68565	Mrps18a	mitochondrial ribosomal protein S18A
Cluster2	17758	Mtap4	microtubule-associated protein 4
Cluster2	17763	Mtcp1	mature T-cell proliferation 1
Cluster2	17122	Mxd4	Max dimerization protein 4
Cluster2	71960	Myh14	myosin, heavy polypeptide 14
Cluster2	98932	Myl9	myosin, light polypeptide 9, regulatory
Cluster2	17927	Myod1	myogenic differentiation 1
Cluster2	215690	Nav1	neuron navigator 1
Cluster2	66916	Ndufb7	NADH dehydrogenase (ubiquinone) 1 beta subcomplex, 7
Cluster2	18036	Nfkbib	nuclear factor of kappa light polypeptide gene enhancer in B-cells inhibitor, beta
Cluster2	13864	Nr2f6	nuclear receptor subfamily 2, group F, member 6
Cluster2	18194	Nsdhl	NAD(P) dependent steroid dehydrogenase-like
Cluster2	29848	Olfr29-ps1	olfactory receptor 29, pseudogene 1
Cluster2	23971	Papss1	3'-phosphoadenosine 5'-phosphosulfate synthase 1
Cluster2	18552	Pcsk5	proprotein convertase subtilisin/kexin type 5
Cluster2	68671	Pcyt2	phosphate cytidylyltransferase 2, ethanolamine
Cluster2	18611	Pea15a	phosphoprotein enriched in astrocytes 15A
Cluster2	18720	Pip5k1a	phosphatidylinositol-4-phosphate 5-kinase, type 1 alpha
Cluster2	233765	Plekha7	pleckstrin homology domain containing, family A member 7
Cluster2	18854	Pml	promyelocytic leukemia
Cluster2	18858	Pmp22	peripheral myelin protein 22
Cluster2	28075	Pppde2	PPPDE peptidase domain containing 2
Cluster2	65116	Prrg2	proline-rich Gla (G-carboxyglutamic acid) polypeptide 2
Cluster2	19142	Prss12	protease, serine, 12 neurotrypsin (motopsin)
Cluster2	19153	Prx	periaxin
Cluster2	76943	Psapl1	prosaposin-like 1
Cluster2	53868	Rab25	RAB25, member RAS oncogene family
Cluster2	70335	Reep6	receptor accessory protein 6
Cluster2	110596	Rgnef	Rho-guanine nucleotide exchange factor
Cluster2	70510	Rnf167	ring finger protein 167
Cluster2	20166	Rtkn	rhotekin
Cluster2	192166	Sardh	sarcosine dehydrogenase
Cluster2	20778	Scarb1	scavenger receptor class B, member 1
Cluster2	20250	Scd2	stearoyl-Coenzyme A desaturase 2
Cluster2	227648	Sec16a	SEC16 homolog A (S. cerevisiae)
Cluster2	20360	Sema6c	sema domain, transmembrane domain (TM), and cytoplasmic domain, (semaphorin) 6C
Cluster2	22626	Slc23a3	solute carrier family 23 (nucleobase transporters), member 3
Cluster2	27376	Slc25a10	solute carrier family 25 (mitochondrial carrier, dicarboxylate transporter), member 10
Cluster2	67283	Slc25a19	solute carrier family 25 (mitochondrial thiamine pyrophosphate carrier), member 19
Cluster2	72055	Slc38a10	solute carrier family 38, member 10
Cluster2	70129	Slc44a4	solute carrier family 44, member 4
Cluster2	29856	Smtn	smoothelin
Cluster2	229285	Spg20	spastic paraplegia 20, spartin (Troyer syndrome) homolog (human)
Cluster2	243369	Sspo	SCO-spondin
Cluster2	20440	St6gal1	beta galactoside alpha 2,6 sialyltransferase 1
Cluster2	66460	Sys1	SYS1 Golgi-localized integral membrane protein homolog (S. cerevisiae)
Cluster2	21399	Tcea1	transcription elongation factor A (SII) 1
Cluster2	21844	Tiam1	T-cell lymphoma invasion and metastasis 1
Cluster2	21881	Tkt	transketolase
Cluster2	73166	Tm7sf2	transmembrane 7 superfamily member 2
Cluster2	217353	Tmc6	transmembrane channel-like gene family 6
Cluster2	66990	Tmem134	transmembrane protein 134
Cluster2	52076	Tmem38b	transmembrane protein 38B
Cluster2	69071	Tmem97	transmembrane protein 97
Cluster2	81877	Tnxb	tenascin XB
Cluster2	30935	Tor3a	torsin family 3, member A
Cluster2	59069	Tpm3	tropomyosin 3, gamma
Cluster2	78829	Tsc22d4	TSC22 domain family, member 4
Cluster2	22239	Ugt8a	UDP galactosyltransferase 8A
Cluster2	22288	Utrn	utrophin
Cluster2	75607	Wnk2	WNK lysine deficient protein kinase 2
Cluster2	22431	Wt1	Wilms tumor 1 homolog
Cluster2	22608	Ybx1	Y box protein 1
Cluster2	270210	Zfp651	zinc finger protein 651
Cluster2	68036	Zfp706	zinc finger protein 706
Cluster2	72008	Zfyve19	zinc finger, FYVE domain containing 19
Cluster3	56700	0610031J06Rik	RIKEN cDNA 0610031J06 gene
Cluster3	74211	1700017B05Rik	RIKEN cDNA 1700017B05 gene
Cluster3	69155	1810030O07Rik	RIKEN cDNA 1810030O07 gene
Cluster3	77034	2510039O18Rik	RIKEN cDNA 2510039O18 gene
Cluster3	68045	2700060E02Rik	RIKEN cDNA 2700060E02 gene
Cluster3	77022	2700099C18Rik	RIKEN cDNA 2700099C18 gene
Cluster3	72655	2810026P18Rik	RIKEN cDNA 2810026P18 gene
Cluster3	73112	3110003A17Rik	RIKEN cDNA 3110003A17 gene
Cluster3	74038	4632419I22Rik	RIKEN cDNA 4632419I22 gene
Cluster3	66818	9130011J15Rik	RIKEN cDNA 9130011J15 gene
Cluster3	140497	AF251705	cDNA sequence AF251705
Cluster3	231874	AU022870	expressed sequence AU022870
Cluster3	11303	Abca1	ATP-binding cassette, sub-family A (ABC1), member 1
Cluster3	11502	Adam9	a disintegrin and metallopeptidase domain 9 (meltrin gamma)
Cluster3	11513	Adcy7	adenylate cyclase 7
Cluster3	11568	Aebp1	AE binding protein 1
Cluster3	11622	Ahr	aryl-hydrocarbon receptor
Cluster3	14187	Akr1b8	aldo-keto reductase family 1, member B8
Cluster3	56847	Aldh1a3	aldehyde dehydrogenase family 1, subfamily A3
Cluster3	81702	Ankrd17	ankyrin repeat domain 17
Cluster3	68743	Anln	anillin, actin binding protein
Cluster3	66471	Anp32e	acidic (leucine-rich) nuclear phosphoprotein 32 family, member E
Cluster3	16952	Anxa1	annexin A1
Cluster3	11747	Anxa5	annexin A5
Cluster3	11783	Apaf1	apoptotic peptidase activating factor 1
Cluster3	54519	Apbb1ip	amyloid beta (A4) precursor protein-binding, family B, member 1 interacting protein
Cluster3	11800	Api5	apoptosis inhibitor 5
Cluster3	11813	Apoc2	apolipoprotein C-II
Cluster3	11843	Arf4	ADP-ribosylation factor 4
Cluster3	56378	Arpc3	actin related protein 2/3 complex, subunit 3
Cluster3	12316	Aspm	asp (abnormal spindle)-like, microcephaly associated (Drosophila)
Cluster3	11908	Atf1	activating transcription factor 1
Cluster3	66290	Atp6v1g1	ATPase, H+ transporting, lysosomal V1 subunit G1
Cluster3	12013	Bach1	BTB and CNC homology 1
Cluster3	12044	Bcl2a1a	B-cell leukemia/lymphoma 2 related protein A1a
Cluster3	12045	Bcl2a1b	B-cell leukemia/lymphoma 2 related protein A1b
Cluster3	12046	Bcl2a1c	B-cell leukemia/lymphoma 2 related protein A1c
Cluster3	12047	Bcl2a1d	B-cell leukemia/lymphoma 2 related protein A1d
Cluster3	17060	Blnk	B-cell linker
Cluster3	12223	Btc	betacellulin, epidermal growth factor family member
Cluster3	218490	Btf3	basic transcription factor 3
Cluster3	12226	Btg1	B-cell translocation gene 1, anti-proliferative
Cluster3	12259	C1qa	complement component 1, q subcomponent, alpha polypeptide
Cluster3	12260	C1qb	complement component 1, q subcomponent, beta polypeptide
Cluster3	12262	C1qc	complement component 1, q subcomponent, C chain
Cluster3	81799	C1qtnf3	C1q and tumor necrosis factor related protein 3
Cluster3	224171	C330027C09Rik	RIKEN cDNA C330027C09 gene
Cluster3	12267	C3ar1	complement component 3a receptor 1
Cluster3	12370	Casp8	caspase 8
Cluster3	12417	Cbx3	chromobox homolog 3 (Drosophila HP1 gamma)
Cluster3	20296	Ccl2	chemokine (C-C motif) ligand 2
Cluster3	20306	Ccl7	chemokine (C-C motif) ligand 7
Cluster3	20307	Ccl8	chemokine (C-C motif) ligand 8
Cluster3	20308	Ccl9	chemokine (C-C motif) ligand 9
Cluster3	12772	Ccr2	chemokine (C-C motif) receptor 2
Cluster3	12774	Ccr5	chemokine (C-C motif) receptor 5
Cluster3	217303	Cd300a	CD300A antigen
Cluster3	12506	Cd48	CD48 antigen
Cluster3	23833	Cd52	CD52 antigen
Cluster3	12508	Cd53	CD53 antigen
Cluster3	12512	Cd63	CD63 antigen
Cluster3	12514	Cd68	CD68 antigen
Cluster3	12566	Cdk2	cyclin-dependent kinase 2
Cluster3	12608	Cebpb	CCAAT/enhancer binding protein (C/EBP), beta
Cluster3	12609	Cebpd	CCAAT/enhancer binding protein (C/EBP), delta
Cluster3	12633	Cflar	CASP8 and FADD-like apoptosis regulator
Cluster3	106143	Cggbp1	CGG triplet repeat binding protein 1
Cluster3	66197	Cks2	CDC28 protein kinase regulatory subunit 2
Cluster3	12722	Clca1	chloride channel calcium activated 1
Cluster3	29876	Clic4	chloride intracellular channel 4 (mitochondrial)
Cluster3	68119	Cmtm3	CKLF-like MARVEL transmembrane domain containing 3
Cluster3	12793	Cnih	cornichon homolog (Drosophila)
Cluster3	12822	Col18a1	collagen, type XVIII, alpha 1
Cluster3	17846	Commd1	COMM domain containing 1
Cluster3	50797	Copb2	coatomer protein complex, subunit beta 2 (beta prime)
Cluster3	23790	Coro1c	coronin, actin binding protein 1C
Cluster3	12904	Crabp2	cellular retinoic acid binding protein II
Cluster3	12931	Crlf1	cytokine receptor-like factor 1
Cluster3	110750	Cse1l	chromosome segregation 1-like (S. cerevisiae)
Cluster3	12978	Csf1r	colony stimulating factor 1 receptor
Cluster3	93687	Csnk1a1	casein kinase 1, alpha 1
Cluster3	13014	Cstb	cystatin B
Cluster3	13017	Ctbp2	C-terminal binding protein 2
Cluster3	13025	Ctla2b	cytotoxic T lymphocyte-associated protein 2 beta
Cluster3	13030	Ctsb	cathepsin B
Cluster3	13032	Ctsc	cathepsin C
Cluster3	13033	Ctsd	cathepsin D
Cluster3	13036	Ctsh	cathepsin H
Cluster3	13040	Ctss	cathepsin S
Cluster3	64138	Ctsz	cathepsin Z
Cluster3	13043	Cttn	cortactin
Cluster3	14007	Cugbp2	CUG triplet repeat, RNA binding protein 2
Cluster3	12767	Cxcr4	chemokine (C-X-C motif) receptor 4
Cluster3	13057	Cyba	cytochrome b-245, alpha polypeptide
Cluster3	110956	D17H6S56E-5	DNA segment, Chr 17, human D6S56E 5
Cluster3	223499	Dcaf13	DDB1 and CUL4 associated factor 13
Cluster3	110052	Dek	DEK oncogene (DNA binding)
Cluster3	13371	Dio2	deiodinase, iodothyronine, type II
Cluster3	218977	Dlgap5	discs, large (Drosophila) homolog-associated protein 5
Cluster3	67838	Dnajb11	DnaJ (Hsp40) homolog, subfamily B, member 11
Cluster3	67713	Dnajc19	DnaJ (Hsp40) homolog, subfamily C, member 19
Cluster3	94176	Dock2	dedicator of cyto-kinesis 2
Cluster3	13185	Dscr3	Down syndrome critical region gene 3
Cluster3	13555	E2f1	E2F transcription factor 1
Cluster3	13605	Ect2	ect2 oncogene
Cluster3	13665	Eif2s1	eukaryotic translation initiation factor 2, subunit 1 alpha
Cluster3	13730	Emp1	epithelial membrane protein 1
Cluster3	13732	Emp3	epithelial membrane protein 3
Cluster3	13733	Emr1	EGF-like module containing, mucin-like, hormone receptor-like sequence 1
Cluster3	14017	Evi2a	ecotropic viral integration site 2a
Cluster3	22350	Ezr	ezrin
Cluster3	223433	Fam105a	family with sequence similarity 105, member A
Cluster3	223601	Fam49b	family with sequence similarity 49, member B
Cluster3	68250	Fam96a	family with sequence similarity 96, member A
Cluster3	14129	Fcgr1	Fc receptor, IgG, high affinity I
Cluster3	14130	Fcgr2b	Fc receptor, IgG, low affinity IIb
Cluster3	14247	Fli1	Friend leukemia integration 1
Cluster3	14281	Fos	FBJ osteosarcoma oncogene
Cluster3	20321	Frrs1	ferric-chelate reductase 1
Cluster3	18550	Furin	furin (paired basic amino acid cleaving enzyme)
Cluster3	14390	Gabpa	GA repeat binding protein, alpha
Cluster3	14590	Ggh	gamma-glutamyl hydrolase
Cluster3	12091	Glb1	galactosidase, beta 1
Cluster3	654467	Gm10052	heterogeneous nuclear ribonucleoprotein A1 pseudogene
Cluster3	100042812	Gm10070	ribosomal protein S26 pseudogene
Cluster3	100042561	Gm10177	predicted gene 10177
Cluster3	100043906	Gm10184	predicted gene 10184
Cluster3	100039592	Gm10259	predicted gene 10259
Cluster3	100043027	Gm11575	predicted gene 11575
Cluster3	545592	Gm11847	predicted gene 11847
Cluster3	621612	Gm12960	predicted gene 12960
Cluster3	100043141	Gm15451	ribosomal protein L10a pseudogene
Cluster3	100039474	Gm15452	CDC28 protein kinase regulatory subunit 2 pseudogene
Cluster3	100043507	Gm15776	predicted gene 15776
Cluster3	100040123	Gm2614	predicted gene 2614
Cluster3	100043039	Gm4184	predicted gene 4184
Cluster3	432864	Gm5461	predicted gene 5461
Cluster3	433251	Gm5520	ribosomal protein L13a pseudogene
Cluster3	547166	Gm6023	predicted gene 6023
Cluster3	620454	Gm6153	predicted gene 6153
Cluster3	624863	Gm6533	predicted gene 6533
Cluster3	625801	Gm6625	predicted gene 6625
Cluster3	627828	Gm6793	heterogeneous nuclear ribonucleoprotein A3 pseudogene
Cluster3	665575	Gm7695	predicted gene 7695
Cluster3	665825	Gm7809	predicted gene 7809
Cluster3	671392	Gm9531	predicted gene 9531
Cluster3	100041948	Gm9800	predicted gene 9800
Cluster3	14674	Gna13	guanine nucleotide binding protein, alpha 13
Cluster3	14707	Gng5	guanine nucleotide binding protein (G protein), gamma 5
Cluster3	54342	Gnpnat1	glucosamine-phosphate N-acetyltransferase 1
Cluster3	75612	Gns	glucosamine (N-acetyl)-6-sulfatase
Cluster3	14727	Gp49a	glycoprotein 49 A
Cluster3	14733	Gpc1	glypican 1
Cluster3	68151	Gpr177	G protein-coupled receptor 177
Cluster3	14824	Grn	granulin
Cluster3	235459	Gtf2a2	general transcription factor II A, 2
Cluster3	110006	Gusb	glucuronidase, beta
Cluster3	77605	H2afv	H2A histone family, member V
Cluster3	51788	H2afz	H2A histone family, member Z
Cluster3	67345	Herc4	hect domain and RLD 4
Cluster3	15211	Hexa	hexosaminidase A
Cluster3	15251	Hif1a	hypoxia inducible factor 1, alpha subunit
Cluster3	15275	Hk1	hexokinase 1
Cluster3	15382	Hnrnpa1	heterogeneous nuclear ribonucleoprotein A1
Cluster3	544954	Hnrnpa1l2	heterogeneous nuclear ribonucleoprotein A1-like 2
Cluster3	53379	Hnrnpa2b1	heterogeneous nuclear ribonucleoprotein A2/B1
Cluster3	229279	Hnrnpa3	heterogeneous nuclear ribonucleoprotein A3
Cluster3	76936	Hnrnpm	heterogeneous nuclear ribonucleoprotein M
Cluster3	74326	Hnrnpr	heterogeneous nuclear ribonucleoprotein R
Cluster3	72692	Hnrpll	heterogeneous nuclear ribonucleoprotein L-like
Cluster3	23908	Hs2st1	heparan sulfate 2-O-sulfotransferase 1
Cluster3	14828	Hspa5	heat shock protein 5
Cluster3	15510	Hspd1	heat shock protein 1 (chaperonin)
Cluster3	15528	Hspe1	heat shock protein 1 (chaperonin 10)
Cluster3	15976	Ifnar2	interferon (alpha and beta) receptor 2
Cluster3	16155	Il10rb	interleukin 10 receptor, beta
Cluster3	16331	Inpp5d	inositol polyphosphate-5-phosphatase D
Cluster3	109077	Ints5	integrator complex subunit 5
Cluster3	70572	Ipo5	importin 5
Cluster3	29875	Iqgap1	IQ motif containing GTPase activating protein 1
Cluster3	15900	Irf8	interferon regulatory factor 8
Cluster3	16412	Itgb1	integrin beta 1 (fibronectin receptor beta)
Cluster3	16414	Itgb2	integrin beta 2
Cluster3	239217	Kctd12	potassium channel tetramerisation domain containing 12
Cluster3	104263	Kdm3a	lysine (K)-specific demethylase 3A
Cluster3	19348	Kif20a	kinesin family member 20A
Cluster3	71819	Kif23	kinesin family member 23
Cluster3	21847	Klf10	Kruppel-like factor 10
Cluster3	16644	Kng1	kininogen 1
Cluster3	16647	Kpna2	karyopherin (importin) alpha 2
Cluster3	100042049	LOC100042049	ribosomal protein L22 like 1 pseudogene
Cluster3	100045099	LOC100045099	similar to heterogeneous nuclear ribonucleoprotein A3
Cluster3	100045433	LOC100045433	similar to Sec61-complex gamma-subunit
Cluster3	100045677	LOC100045677	similar to DNA replication licensing factor MCM3 (DNA polymerase alpha holoenzyme-associated protein P1) (P1-MCM3)
Cluster3	100045684	LOC100045684	similar to N-myristoyltransferase 1
Cluster3	100046104	LOC100046104	similar to Cyclin-dependent kinases regulatory subunit 2 (CKS-2)
Cluster3	100046297	LOC100046297	similar to ribosomal protein S26
Cluster3	100046401	LOC100046401	similar to SDR2
Cluster3	100046883	LOC100046883	similar to CKLF-like MARVEL transmembrane domain containing 3
Cluster3	100047353	LOC100047353	similar to myocardial vascular inhibition factor
Cluster3	100047421	LOC100047421	similar to activating transcription factor 1
Cluster3	100047845	LOC100047845	similar to ribosomal protein S26
Cluster3	100047898	LOC100047898	similar to protein phosphatase 2A inhibitor-2 I-2PP2A
Cluster3	100048076	LOC100048076	similar to MAD homolog 4 (Drosophila)
Cluster3	100048410	LOC100048410	similar to G protein gamma-5 subunit
Cluster3	100048562	LOC100048562	similar to spastic paraplegia 21 homolog
Cluster3	630507	LOC630507	hypothetical protein LOC630507
Cluster3	630539	LOC630539	similar to mouse RING finger 1
Cluster3	632297	LOC632297	similar to UDP glycosyltransferase 1 family, polypeptide A8
Cluster3	633178	LOC633178	similar to 60S ribosomal protein L13a
Cluster3	640441	LOC640441	similar to thrombospondin 1
Cluster3	669751	LOC669751	similar to PDZ domain containing 2
Cluster3	16792	Laptm5	lysosomal-associated protein transmembrane 5
Cluster3	56743	Lat2	linker for activation of T cells family, member 2
Cluster3	16847	Lepr	leptin receptor
Cluster3	16854	Lgals3	lectin, galactose binding, soluble 3
Cluster3	19141	Lgmn	legumain
Cluster3	14728	Lilrb4	leukocyte immunoglobulin-like receptor, subfamily B, member 4
Cluster3	110829	Lims1	LIM and senescent cell antigen-like domains 1
Cluster3	56722	Litaf	LPS-induced TN factor
Cluster3	16909	Lmo2	LIM domain only 2
Cluster3	16978	Lrrfip1	leucine rich repeat (in FLII) interacting protein 1
Cluster3	76522	Lsm8	LSM8 homolog, U6 small nuclear RNA associated (S. cerevisiae)
Cluster3	17095	Lyl1	lymphoblastomic leukemia 1
Cluster3	17110	Lyz1	lysozyme 1
Cluster3	17105	Lyz2	lysozyme 2
Cluster3	56150	Mad2l1	MAD2 mitotic arrest deficient-like 1 (yeast)
Cluster3	16658	Mafb	v-maf musculoaponeurotic fibrosarcoma oncogene family, protein B (avian)
Cluster3	74840	Manf	mesencephalic astrocyte-derived neurotrophic factor
Cluster3	26406	Map3k3	mitogen-activated protein kinase kinase kinase 3
Cluster3	225028	Map4k3	mitogen-activated protein kinase kinase kinase kinase 3
Cluster3	13589	Mapre1	microtubule-associated protein, RP/EB family, member 1
Cluster3	17210	Mcl1	myeloid cell leukemia sequence 1
Cluster3	66868	Mfsd1	major facilitator superfamily domain containing 1
Cluster3	217664	Mgat2	mannoside acetylglucosaminyltransferase 2
Cluster3	23947	Mid2	midline 2
Cluster3	17345	Mki67	antigen identified by monoclonal antibody Ki 67
Cluster3	23948	Mmp17	matrix metallopeptidase 17
Cluster3	17476	Mpeg1	macrophage expressed gene 1
Cluster3	69774	Ms4a6b	membrane-spanning 4-domains, subfamily A, member 6B
Cluster3	73656	Ms4a6c	membrane-spanning 4-domains, subfamily A, member 6C
Cluster3	66410	Mterfd1	MTERF domain containing 1
Cluster3	17874	Myd88	myeloid differentiation primary response gene 88
Cluster3	17909	Myo10	myosin X
Cluster3	53605	Nap1l1	nucleosome assembly protein 1-like 1
Cluster3	17961	Nat2	N-acetyltransferase 2 (arylamine N-acetyltransferase)
Cluster3	78286	Nav2	neuron navigator 2
Cluster3	17972	Ncf4	neutrophil cytosolic factor 4
Cluster3	18024	Nfe2l2	nuclear factor, erythroid derived 2, like 2
Cluster3	66164	Nip7	nuclear import 7 homolog (S. cerevisiae)
Cluster3	18107	Nmt1	N-myristoyltransferase 1
Cluster3	55989	Nop58	NOP58 ribonucleoprotein homolog (yeast)
Cluster3	18148	Npm1	nucleophosmin 1
Cluster3	18176	Nras	neuroblastoma ras oncogene
Cluster3	18186	Nrp1	neuropilin 1
Cluster3	52653	Nudcd2	NudC domain containing 2
Cluster3	68219	Nudt21	nudix (nucleoside diphosphate linked moiety X)-type motif 21
Cluster3	74167	Nudt9	nudix (nucleoside diphosphate linked moiety X)-type motif 9
Cluster3	18242	Oat	ornithine aminotransferase
Cluster3	23965	Odz3	odd Oz/ten-m homolog 3 (Drosophila)
Cluster3	18438	P2rx4	purinergic receptor P2X, ligand-gated ion channel 4
Cluster3	18584	Pde8a	phosphodiesterase 8A
Cluster3	14827	Pdia3	protein disulfide isomerase associated 3
Cluster3	78246	Phf23	PHD finger protein 23
Cluster3	18700	Piga	phosphatidylinositol glycan anchor biosynthesis, class A
Cluster3	231507	Plac8	placenta-specific 8
Cluster3	67220	Plekho1	pleckstrin homology domain containing, family O member 1
Cluster3	11520	Plin2	perilipin 2
Cluster3	19038	Ppic	peptidylprolyl isomerase C
Cluster3	19047	Ppp1cc	protein phosphatase 1, catalytic subunit, gamma isoform
Cluster3	18938	Ppp1r14b	protein phosphatase 1, regulatory (inhibitor) subunit 14B
Cluster3	56420	Ppp4c	protein phosphatase 4, catalytic subunit
Cluster3	19128	Pros1	protein S (alpha)
Cluster3	19156	Psap	prosaposin
Cluster3	66645	Pspc1	paraspeckle protein 1
Cluster3	19231	Ptma	prothymosin alpha
Cluster3	19246	Ptpn1	protein tyrosine phosphatase, non-receptor type 1
Cluster3	19264	Ptprc	protein tyrosine phosphatase, receptor type, C
Cluster3	97541	Qars	glutaminyl-tRNA synthetase
Cluster3	19357	Rad21	RAD21 homolog (S. pombe)
Cluster3	19385	Ranbp1	RAN binding protein 1
Cluster3	56289	Rassf1	Ras association (RalGDS/AF-6) domain family member 1
Cluster3	19646	Rbbp4	retinoblastoma binding protein 4
Cluster3	19650	Rbl1	retinoblastoma-like 1 (p107)
Cluster3	56275	Rbm14	RNA binding motif protein 14
Cluster3	27632	Rdbp	RD RNA-binding protein
Cluster3	19734	Rgs16	regulator of G-protein signaling 16
Cluster3	19735	Rgs2	regulator of G-protein signaling 2
Cluster3	67702	Rnf149	ring finger protein 149
Cluster3	19822	Rnf4	ring finger protein 4
Cluster3	230257	Rod1	ROD1 regulator of differentiation 1 (S. pombe)
Cluster3	19896	Rpl10a	ribosomal protein L10A
Cluster3	22121	Rpl13a	ribosomal protein L13A
Cluster3	68028	Rpl22l1	ribosomal protein L22 like 1
Cluster3	20014	Rpn2	ribophorin II
Cluster3	20068	Rps17	ribosomal protein S17
Cluster3	20085	Rps19	ribosomal protein S19
Cluster3	27370	Rps26	ribosomal protein S26
Cluster3	12393	Runx2	runt related transcription factor 2
Cluster3	20229	Sat1	spermidine/spermine N1-acetyl transferase 1
Cluster3	12492	Scarb2	scavenger receptor class B, member 2
Cluster3	56529	Sec11a	SEC11 homolog A (S. cerevisiae)
Cluster3	53421	Sec61a1	Sec61 alpha 1 subunit (S. cerevisiae)
Cluster3	20335	Sec61g	SEC61, gamma subunit
Cluster3	20352	Sema4b	sema domain, immunoglobulin domain (Ig), transmembrane domain (TM) and short cytoplasmic domain, (semaphorin) 4B
Cluster3	93684	2011-09-15	selenoprotein
Cluster3	103080	2011-09-10	septin 10
Cluster3	56086	Set	SET translocation
Cluster3	81898	Sf3b1	splicing factor 3b, subunit 1
Cluster3	66125	Sf3b5	splicing factor 3b, subunit 5
Cluster3	20383	Sfrs3	splicing factor, arginine/serine-rich 3 (SRp20)
Cluster3	20397	Sgpl1	sphingosine phosphate lyase 1
Cluster3	24055	Sh3bp2	SH3-domain binding protein 2
Cluster3	20422	Shfm1	split hand/foot malformation (ectrodactyly) type 1
Cluster3	22785	Slc30a4	solute carrier family 30 (zinc transporter), member 4
Cluster3	14977	Slc39a7	solute carrier family 39 (zinc transporter), member 7
Cluster3	218756	Slc4a7	solute carrier family 4, sodium bicarbonate cotransporter, member 7
Cluster3	20556	Slfn2	schlafen 2
Cluster3	17128	Smad4	MAD homolog 4 (Drosophila)
Cluster3	83796	Smarcd2	SWI/SNF related, matrix associated, actin dependent regulator of chromatin, subfamily d, member 2
Cluster3	14211	Smc2	structural maintenance of chromosomes 2
Cluster3	70099	Smc4	structural maintenance of chromosomes 4
Cluster3	83673	Snhg1	small nucleolar RNA host gene (non-protein coding) 1
Cluster3	20643	Snrpe	small nuclear ribonucleoprotein E
Cluster3	20652	Soat1	sterol O-acyltransferase 1
Cluster3	12702	Socs3	suppressor of cytokine signaling 3
Cluster3	20674	Sox2	SRY-box containing gene 2
Cluster3	27965	Spg21	spastic paraplegia 21 homolog (human)
Cluster3	20452	St8sia4	ST8 alpha-N-acetyl-neuraminide alpha-2,8-sialyltransferase 4
Cluster3	192187	Stab1	stabilin 1
Cluster3	56403	Syncrip	synaptotagmin binding, cytoplasmic RNA interacting protein
Cluster3	104027	Synpo	synaptopodin
Cluster3	75316	Taf1d	TATA box binding protein (Tbp)-associated factor, RNA polymerase I, D
Cluster3	108143	Taf9	TAF9 RNA polymerase II, TATA box binding protein (TBP)-associated factor
Cluster3	224617	Tbc1d24	TBC1 domain family, member 24
Cluster3	27224	Tceb3	transcription elongation factor B (SIII), polypeptide 3
Cluster3	21406	Tcf12	transcription factor 12
Cluster3	27060	Tcirg1	T-cell, immune regulator 1, ATPase, H+ transporting, lysosomal V0 protein A3
Cluster3	21745	Tep1	telomerase associated protein 1
Cluster3	21781	Tfdp1	transcription factor Dp 1
Cluster3	21789	Tfpi2	tissue factor pathway inhibitor 2
Cluster3	21812	Tgfbr1	transforming growth factor, beta receptor I
Cluster3	21815	Tgif1	TGFB-induced factor homeobox 1
Cluster3	21825	Thbs1	thrombospondin 1
Cluster3	21826	Thbs2	thrombospondin 2
Cluster3	21843	Tial1	Tia1 cytotoxic granule-associated RNA binding protein-like 1
Cluster3	21857	Timp1	tissue inhibitor of metalloproteinase 1
Cluster3	75909	Tmem49	transmembrane protein 49
Cluster3	21923	Tnc	tenascin C
Cluster3	106869	Tnfaip8	tumor necrosis factor, alpha-induced protein 8
Cluster3	21938	Tnfrsf1b	tumor necrosis factor receptor superfamily, member 1b
Cluster3	22003	Tpm1	tropomyosin 1, alpha
Cluster3	326618	Tpm4	tropomyosin 4
Cluster3	12751	Tpp1	tripeptidyl peptidase I
Cluster3	66949	Trim59	tripartite motif-containing 59
Cluster3	67951	Tubb6	tubulin, beta 6
Cluster3	22177	Tyrobp	TYRO protein tyrosine kinase binding protein
Cluster3	108121	U2af1	U2 small nuclear ribonucleoprotein auxiliary factor (U2AF) 1
Cluster3	67196	Ube2t	ubiquitin-conjugating enzyme E2T (putative)
Cluster3	67890	Ufm1	ubiquitin-fold modifier 1
Cluster3	22235	Ugdh	UDP-glucose dehydrogenase
Cluster3	394436	Ugt1a1	UDP glucuronosyltransferase 1 family, polypeptide A1
Cluster3	394430	Ugt1a10	UDP glycosyltransferase 1 family, polypeptide A10
Cluster3	22236	Ugt1a2	UDP glucuronosyltransferase 1 family, polypeptide A2
Cluster3	394433	Ugt1a5	UDP glucuronosyltransferase 1 family, polypeptide A5
Cluster3	94284	Ugt1a6a	UDP glucuronosyltransferase 1 family, polypeptide A6A
Cluster3	394435	Ugt1a6b	UDP glucuronosyltransferase 1 family, polypeptide A6B
Cluster3	394432	Ugt1a7c	UDP glucuronosyltransferase 1 family, polypeptide A7C
Cluster3	394434	Ugt1a9	UDP glucuronosyltransferase 1 family, polypeptide A9
Cluster3	54445	Unc93b1	unc-93 homolog B1 (C. elegans)
Cluster3	230484	Usp1	ubiquitin specific peptidase 1
Cluster3	217109	Utp18	UTP18, small subunit (SSU) processome component, homolog (yeast)
Cluster3	22330	Vcl	vinculin
Cluster3	22381	Wbp5	WW domain binding protein 5
Cluster3	22388	Wdr1	WD repeat domain 1
Cluster3	22390	Wee1	WEE 1 homolog 1 (S. pombe)
Cluster3	215280	Wipf1	WAS/WASL interacting protein family, member 1
Cluster3	232341	Wnk1	WNK lysine deficient protein kinase 1
Cluster3	24127	Xrn1	5'-3' exoribonuclease 1
Cluster3	67180	Yipf5	Yip1 domain family, member 5
Cluster3	70579	Zc3h11a	zinc finger CCCH type containing 11A
Cluster3	21417	Zeb1	zinc finger E-box binding homeobox 1
Cluster3	22680	Zfp207	zinc finger protein 207
Cluster3	12192	Zfp36l1	zinc finger protein 36, C3H type-like 1
Cluster3	387524	Znrf2	zinc and ring finger 2
Cluster4	72657	2700094K13Rik	RIKEN cDNA 2700094K13 gene
Cluster4	73218	3110056O03Rik	RIKEN cDNA 3110056O03 gene
Cluster4	67788	6330577E15Rik	RIKEN cDNA 6330577E15 gene
Cluster4	24015	Abce1	ATP-binding cassette, sub-family E (OABP), member 1
Cluster4	56456	Actl6a	actin-like 6A
Cluster4	66471	Anp32e	acidic (leucine-rich) nuclear phosphoprotein 32 family, member E
Cluster4	23825	Banf1	barrier to autointegration factor 1
Cluster4	53817	Bat1a	HLA-B-associated transcript 1A
Cluster4	104184	Blmh	bleomycin hydrolase
Cluster4	12237	Bub3	budding uninhibited by benzimidazoles 3 homolog (S. cerevisiae)
Cluster4	53414	Bysl	bystin-like
Cluster4	12428	Ccna2	cyclin A2
Cluster4	12442	Ccnb2	cyclin B2
Cluster4	12443	Ccnd1	cyclin D1
Cluster4	107995	Cdc20	cell division cycle 20 homolog (S. cerevisiae)
Cluster4	12534	Cdc2a	cell division cycle 2 homolog A (S. pombe)
Cluster4	12545	Cdc7	cell division cycle 7 (S. cerevisiae)
Cluster4	66953	Cdca7	cell division cycle associated 7
Cluster4	217946	Cdca7l	cell division cycle associated 7 like
Cluster4	52276	Cdca8	cell division cycle associated 8
Cluster4	67177	Cdt1	chromatin licensing and DNA replication factor 1
Cluster4	12615	Cenpa	centromere protein A
Cluster4	216197	Ckap4	cytoskeleton-associated protein 4
Cluster4	54124	Cks1b	CDC28 protein kinase 1b
Cluster4	234594	Cnot1	CCR4-NOT transcription complex, subunit 1
Cluster4	12822	Col18a1	collagen, type XVIII, alpha 1
Cluster4	12847	Copa	coatomer protein complex subunit alpha
Cluster4	13433	Dnmt1	DNA methyltransferase (cytosine-5) 1
Cluster4	21915	Dtymk	deoxythymidylate kinase
Cluster4	239528	Eif2c2	eukaryotic translation initiation factor 2C, 2
Cluster4	13839	Epha5	Eph receptor A5
Cluster4	67397	Erp29	endoplasmic reticulum protein 29
Cluster4	14056	Ezh2	enhancer of zeste homolog 2 (Drosophila)
Cluster4	14062	F2r	coagulation factor II (thrombin) receptor
Cluster4	218236	Fam120a	family with sequence similarity 120, member A
Cluster4	14113	Fbl	fibrillarin
Cluster4	14115	Fbln2	fibulin 2
Cluster4	60530	Fignl1	fidgetin-like 1
Cluster4	27041	G3bp1	Ras-GTPase-activating protein SH3-domain binding protein 1
Cluster4	234407	Glt25d1	glycosyltransferase 25 domain containing 1
Cluster4	654467	Gm10052	heterogeneous nuclear ribonucleoprotein A1 pseudogene
Cluster4	432864	Gm5461	predicted gene 5461
Cluster4	620499	Gm6158	predicted gene 6158
Cluster4	14694	Gnb2l1	guanine nucleotide binding protein (G protein), beta polypeptide 2 like 1
Cluster4	15270	H2afx	H2A histone family, member X
Cluster4	26914	H2afy	H2A histone family, member Y
Cluster4	319172	Hist1h2ab	histone cluster 1, H2ab
Cluster4	319164	Hist1h2ac	histone cluster 1, H2ac
Cluster4	319165	Hist1h2ad	histone cluster 1, H2ad
Cluster4	319166	Hist1h2ae	histone cluster 1, H2ae
Cluster4	319173	Hist1h2af	histone cluster 1, H2af
Cluster4	319167	Hist1h2ag	histone cluster 1, H2ag
Cluster4	319168	Hist1h2ah	histone cluster 1, H2ah
Cluster4	319191	Hist1h2ai	histone cluster 1, H2ai
Cluster4	319169	Hist1h2ak	histone cluster 1, H2ak
Cluster4	319170	Hist1h2an	histone cluster 1, H2an
Cluster4	319171	Hist1h2ao	histone cluster 1, H2ao
Cluster4	319162	Hist3h2a	histone cluster 3, H2a
Cluster4	15382	Hnrnpa1	heterogeneous nuclear ribonucleoprotein A1
Cluster4	544954	Hnrnpa1l2	heterogeneous nuclear ribonucleoprotein A1-like 2
Cluster4	11991	Hnrnpd	heterogeneous nuclear ribonucleoprotein D
Cluster4	15902	Id2	inhibitor of DNA binding 2
Cluster4	16004	Igf2r	insulin-like growth factor 2 receptor
Cluster4	16009	Igfbp3	insulin-like growth factor binding protein 3
Cluster4	23918	Impdh2	inosine 5'-phosphate dehydrogenase 2
Cluster4	404710	Iqgap3	IQ motif containing GTPase activating protein 3
Cluster4	16551	Kif11	kinesin family member 11
Cluster4	100044829	LOC100044829	similar to Fibrillarin
Cluster4	100045999	LOC100045999	similar to RAN, member RAS oncogene family
Cluster4	100046044	LOC100046044	similar to COUP-TFI
Cluster4	640204	LOC640204	similar to RAN, member RAS oncogene family
Cluster4	27756	Lsm2	LSM2 homolog, U6 small nuclear RNA associated (S. cerevisiae)
Cluster4	17118	Marcks	myristoylated alanine rich protein kinase C substrate
Cluster4	84004	Mcam	melanoma cell adhesion molecule
Cluster4	17216	Mcm2	minichromosome maintenance deficient 2 mitotin (S. cerevisiae)
Cluster4	17218	Mcm5	minichromosome maintenance deficient 5, cell division cycle 46 (S. cerevisiae)
Cluster4	64144	Mllt1	myeloid/lymphoid or mixed-lineage leukemia (trithorax homolog, Drosophila); translocated to, 1
Cluster4	215387	Ncaph	non-SMC condensin I complex, subunit H
Cluster4	18046	Nfyc	nuclear transcription factor-Y gamma
Cluster4	53610	Nono	non-POU-domain-containing, octamer binding protein
Cluster4	18128	Notch1	Notch gene homolog 1 (Drosophila)
Cluster4	13865	Nr2f1	nuclear receptor subfamily 2, group F, member 1
Cluster4	70021	Nt5dc2	5'-nucleotidase domain containing 2
Cluster4	445007	Nup85	nucleoporin 85
Cluster4	108907	Nusap1	nucleolar and spindle associated protein 1
Cluster4	66357	Ostc	oligosaccharyltransferase complex subunit
Cluster4	23983	Pcbp1	poly(rC) binding protein 1
Cluster4	67220	Plekho1	pleckstrin homology domain containing, family O member 1
Cluster4	18817	Plk1	polo-like kinase 1 (Drosophila)
Cluster4	18968	Pola1	polymerase (DNA directed), alpha 1
Cluster4	54125	Polm	polymerase (DNA directed), mu
Cluster4	50706	Postn	periostin, osteoblast specific factor
Cluster4	233406	Prc1	protein regulator of cytokinesis 1
Cluster4	53381	Prdx4	peroxiredoxin 4
Cluster4	665433	RP23-480B19.10	similar to histone 2a
Cluster4	106572	Rab31	RAB31, member RAS oncogene family
Cluster4	26934	Racgap1	Rac GTPase-activating protein 1
Cluster4	19384	Ran	RAN, member RAS oncogene family
Cluster4	19428	Rasl2-9	RAS-like, family 2, locus 9
Cluster4	19656	Rbmxrt	RNA binding motif protein, X chromosome retrogene
Cluster4	72151	Rfc5	replication factor C (activator 1) 5
Cluster4	67153	Rnaseh2b	ribonuclease H2, subunit B
Cluster4	68240	Rpa3	replication protein A3
Cluster4	20133	Rrm1	ribonucleotide reductase M1
Cluster4	71514	Sfpq	splicing factor proline/glutamine rich (polypyrimidine tract binding protein associated)
Cluster4	20382	Sfrs2	splicing factor, arginine/serine-rich 2 (SC-35)
Cluster4	214601	Slc10a3	solute carrier family 10 (sodium/bile acid cotransporter family), member 3
Cluster4	20588	Smarcc1	SWI/SNF related, matrix associated, actin dependent regulator of chromatin, subfamily c, member 1
Cluster4	21335	Tacc3	transforming, acidic coiled-coil containing protein 3
Cluster4	106795	Tcf19	transcription factor 19
Cluster4	21877	Tk1	thymidine kinase 1
Cluster4	74140	Tm9sf1	transmembrane 9 superfamily member 1
Cluster4	21982	Tmem165	transmembrane protein 165
Cluster4	21917	Tmpo	thymopoietin
Cluster4	21973	Top2a	topoisomerase (DNA) II alpha
Cluster4	56631	Trim17	tripartite motif-containing 17
Cluster4	223435	Trio	triple functional domain (PTPRF interacting)
Cluster4	18140	Uhrf1	ubiquitin-like, containing PHD and RING finger domains, 1
Cluster4	74168	Zdhhc16	zinc finger, DHHC domain containing 16
