# Supplementary material for: An integrated approach to characterize transcription factor and microRNA regulatory networks involved in Schwann cell response to peripheral nerve injury
Source: BMC Genomics. 2013 Feb 6;14:84. doi: 10.1186/1471-2164-14-84 (PMC3599357; doi:10.1186/1471-2164-14-84)
Supplement: Additional file 3: Table S3 — miRNAs correlated with the expression of injury response gene clusters. [file 1471-2164-14-84-S3.xls]

## Sheet: Table S3
Table S3. miRNAs correlated with the expression of injury response gene clusters
Cluster	Mature miRNA ID	miRNA Sequence
Cluster1	mmu-miR-1-2-as	UACAUACUUCUUUACAUUCCA
Cluster1	mmu-miR-100	AACCCGUAGAUCCGAACUUGUG
Cluster1	mmu-miR-125b-5p	UCCCUGAGACCCUAACUUGUGA
Cluster1	mmu-miR-138	AGCUGGUGUUGUGAAUCAGGCCG
Cluster1	mmu-miR-143	UGAGAUGAAGCACUGUAGCUC
Cluster1	mmu-miR-151-5p	UCGAGGAGCUCACAGUCUAGU
Cluster1	mmu-miR-182	UUUGGCAAUGGUAGAACUCACACCG
Cluster1	mmu-miR-22	AAGCUGCCAGUUGAAGAACUGU
Cluster1	mmu-miR-222	AGCUACAUCUGGCUACUGGGU
Cluster1	mmu-miR-26a	UUCAAGUAAUCCAGGAUAGGCU
Cluster1	mmu-miR-324-3p	CCACUGCCCCAGGUGCUGCU
Cluster1	mmu-miR-338-3p	UCCAGCAUCAGUGAUUUUGUUG
Cluster1	mmu-miR-34a	UGGCAGUGUCUUAGCUGGUUGU
Cluster1	mmu-miR-351	UCCCUGAGGAGCCCUUUGAGCCUG
Cluster1	mmu-miR-709	GGAGGCAGAGGCAGGAGGA
Cluster1	mmu-miR-92b	UAUUGCACUCGUCCCGGCCUCC
Cluster1	mmu-miR-99a	AACCCGUAGAUCCGAUCUUGUG
Cluster2	mmu-let-7a	UGAGGUAGUAGGUUGUAUAGUU
Cluster2	mmu-let-7d	AGAGGUAGUAGGUUGCAUAGUU
Cluster2	mmu-let-7e	UGAGGUAGGAGGUUGUAUAGUU
Cluster2	mmu-let-7f	UGAGGUAGUAGAUUGUAUAGUU
Cluster2	mmu-miR-100	AACCCGUAGAUCCGAACUUGUG
Cluster2	mmu-miR-125b-5p	UCCCUGAGACCCUAACUUGUGA
Cluster2	mmu-miR-138	AGCUGGUGUUGUGAAUCAGGCCG
Cluster2	mmu-miR-143	UGAGAUGAAGCACUGUAGCUC
Cluster2	mmu-miR-145	GUCCAGUUUUCCCAGGAAUCCCU
Cluster2	mmu-miR-151-5p	UCGAGGAGCUCACAGUCUAGU
Cluster2	mmu-miR-210	CUGUGCGUGUGACAGCGGCUGA
Cluster2	mmu-miR-22	AAGCUGCCAGUUGAAGAACUGU
Cluster2	mmu-miR-23a	AUCACAUUGCCAGGGAUUUCC
Cluster2	mmu-miR-26a	UUCAAGUAAUCCAGGAUAGGCU
Cluster2	mmu-miR-26b	UUCAAGUAAUUCAGGAUAGGU
Cluster2	mmu-miR-27a	UUCACAGUGGCUAAGUUCCGC
Cluster2	mmu-miR-296-5p	AGGGCCCCCCCUCAAUCCUGU
Cluster2	mmu-miR-30d	UGUAAACAUCCCCGACUGGAAG
Cluster2	mmu-miR-320	AAAAGCUGGGUUGAGAGGGCGA
Cluster2	mmu-miR-324-3p	CCACUGCCCCAGGUGCUGCU
Cluster2	mmu-miR-338-3p	UCCAGCAUCAGUGAUUUUGUUG
Cluster2	mmu-miR-34a	UGGCAGUGUCUUAGCUGGUUGU
Cluster2	mmu-miR-351	UCCCUGAGGAGCCCUUUGAGCCUG
Cluster2	mmu-miR-676	CCGUCCUGAGGUUGUUGAGCU
Cluster2	mmu-miR-92b	UAUUGCACUCGUCCCGGCCUCC
Cluster2	mmu-miR-99a	AACCCGUAGAUCCGAUCUUGUG
Cluster3	mmu-miR-133a	UUUGGUCCCCUUCAACCAGCUG
Cluster3	mmu-miR-133b	UUUGGUCCCCUUCAACCAGCUA
Cluster3	mmu-miR-486	UCCUGUACUGAGCUGCCCCGAG
Cluster3	mmu-miR-712	CUCCUUCACCCGGGCGGUACC
Cluster3	mmu-miR-714	CGACGAGGGCCGGUCGGUCGC
Cluster3	mmu-miR-715	CUCCGUGCACACCCCCGCGUG
Cluster4	mmu-miR-133a	UUUGGUCCCCUUCAACCAGCUG
Cluster4	mmu-miR-133b	UUUGGUCCCCUUCAACCAGCUA
Cluster4	mmu-miR-486	UCCUGUACUGAGCUGCCCCGAG
Cluster4	mmu-miR-712	CUCCUUCACCCGGGCGGUACC
Cluster4	mmu-miR-714	CGACGAGGGCCGGUCGGUCGC
Cluster4	mmu-miR-715	CUCCGUGCACACCCCCGCGUG
