# Supplementary material for: An integrated approach to characterize transcription factor and microRNA regulatory networks involved in Schwann cell response to peripheral nerve injury
Source: BMC Genomics. 2013 Feb 6;14:84. doi: 10.1186/1471-2164-14-84 (PMC3599357; doi:10.1186/1471-2164-14-84)
Supplement: Additional file 4: Table S4 — miRNAs anti-correlated with the expression of SC injury response gene clusters. [file 1471-2164-14-84-S4.xls]

## Sheet: Table S4
Table S4. miRNAs anti-correlated with the expression of SC injury response gene clusters
Cluster	Mature miRNA ID	miRNA Sequence
Cluster3	mmu-miR-145	GUCCAGUUUUCCCAGGAAUCCCU
Cluster3	mmu-miR-345-5p	GCUGACCCCUAGUCCAGUGCUU
Cluster3	mmu-miR-99a	AACCCGUAGAUCCGAUCUUGUG
Cluster3	mmu-miR-328	CUGGCCCUCUCUGCCCUUCCGU
Cluster3	mmu-miR-320	AAAAGCUGGGUUGAGAGGGCGA
Cluster4	mmu-miR-345-5p	GCUGACCCCUAGUCCAGUGCUU
Cluster4	mmu-miR-320	AAAAGCUGGGUUGAGAGGGCGA
Cluster4	mmu-miR-125a-5p	UCCCUGAGACCCUUUAACCUGUGA
Cluster4	mmu-let-7e	UGAGGUAGGAGGUUGUAUAGUU
Cluster4	mmu-miR-100	AACCCGUAGAUCCGAACUUGUG
Cluster4	mmu-miR-99a	AACCCGUAGAUCCGAUCUUGUG
Cluster4	mmu-miR-145	GUCCAGUUUUCCCAGGAAUCCCU
Cluster4	mmu-miR-328	CUGGCCCUCUCUGCCCUUCCGU
