# Supplementary material for: An integrated approach to characterize transcription factor and microRNA regulatory networks involved in Schwann cell response to peripheral nerve injury
Source: BMC Genomics. 2013 Feb 6;14:84. doi: 10.1186/1471-2164-14-84 (PMC3599357; doi:10.1186/1471-2164-14-84)
Supplement: Additional file 5: Table S5 — Dynamically regulated miRNAs cotegorized by correlation with differentiation/myelination or proliferation genes. [file 1471-2164-14-84-S5.xls]

## Sheet: Table S5
Table S5. Dynamically regulated miRNAs cotegorized by correlation with differentiation/myelination or proliferation genes
Type	miRNA ID	miRNA Sequence
Differentiation/Myelination	mmu-miR-143	UGAGAUGAAGCACUGUAGCUC
Differentiation/Myelination	mmu-let-7f	UGAGGUAGUAGAUUGUAUAGUU
Differentiation/Myelination	mmu-miR-338-3p	UCCAGCAUCAGUGAUUUUGUUG
Differentiation/Myelination	mmu-let-7d	AGAGGUAGUAGGUUGCAUAGUU
Differentiation/Myelination	mmu-miR-125b-5p	UCCCUGAGACCCUAACUUGUGA
Differentiation/Myelination	mmu-miR-324-3p	CCACUGCCCCAGGUGCUGCU
Differentiation/Myelination	mmu-miR-676	CCGUCCUGAGGUUGUUGAGCU
Differentiation/Myelination	mmu-miR-92b	UAUUGCACUCGUCCCGGCCUCC
Differentiation/Myelination	mmu-let-7a	UGAGGUAGUAGGUUGUAUAGUU
Differentiation/Myelination	mmu-miR-210	CUGUGCGUGUGACAGCGGCUGA
Differentiation/Myelination	mmu-miR-320	AAAAGCUGGGUUGAGAGGGCGA
Differentiation/Myelination	mmu-miR-100	AACCCGUAGAUCCGAACUUGUG
Differentiation/Myelination	mmu-miR-138	AGCUGGUGUUGUGAAUCAGGCCG
Differentiation/Myelination	mmu-miR-22	AAGCUGCCAGUUGAAGAACUGU
Differentiation/Myelination	mmu-miR-26a	UUCAAGUAAUCCAGGAUAGGCU
Differentiation/Myelination	mmu-miR-151-5p	UCGAGGAGCUCACAGUCUAGU
Differentiation/Myelination	mmu-miR-26b	UUCAAGUAAUUCAGGAUAGGU
Differentiation/Myelination	mmu-miR-296-5p	AGGGCCCCCCCUCAAUCCUGU
Differentiation/Myelination	mmu-miR-30d	UGUAAACAUCCCCGACUGGAAG
Differentiation/Myelination	mmu-miR-351	UCCCUGAGGAGCCCUUUGAGCCUG
Differentiation/Myelination	mmu-miR-709	GGAGGCAGAGGCAGGAGGA
Differentiation/Myelination	mmu-miR-99a	AACCCGUAGAUCCGAUCUUGUG
Differentiation/Myelination	mmu-miR-1-2-as	UACAUACUUCUUUACAUUCCA
Differentiation/Myelination	mmu-miR-27a	UUCACAGUGGCUAAGUUCCGC
Differentiation/Myelination	mmu-let-7e	UGAGGUAGGAGGUUGUAUAGUU
Differentiation/Myelination	mmu-miR-145	GUCCAGUUUUCCCAGGAAUCCCU
Differentiation/Myelination	mmu-miR-182	UUUGGCAAUGGUAGAACUCACACCG
Differentiation/Myelination	mmu-miR-222	AGCUACAUCUGGCUACUGGGU
Differentiation/Myelination	mmu-miR-23a	AUCACAUUGCCAGGGAUUUCC
Differentiation/Myelination	mmu-miR-34a	UGGCAGUGUCUUAGCUGGUUGU
Proliferation	mmu-miR-133a	UUUGGUCCCCUUCAACCAGCUG
Proliferation	mmu-miR-715	CUCCGUGCACACCCCCGCGUG
Proliferation	mmu-miR-133b	UUUGGUCCCCUUCAACCAGCUA
Proliferation	mmu-miR-712	CUCCUUCACCCGGGCGGUACC
Proliferation	mmu-miR-714	CGACGAGGGCCGGUCGGUCGC
Proliferation	mmu-miR-486	UCCUGUACUGAGCUGCCCCGAG
