# Supplementary material for: An integrated approach to characterize transcription factor and microRNA regulatory networks involved in Schwann cell response to peripheral nerve injury
Source: BMC Genomics. 2013 Feb 6;14:84. doi: 10.1186/1471-2164-14-84 (PMC3599357; doi:10.1186/1471-2164-14-84)
Supplement: Additional file 6: Table S6 — List of experimentally characterized miRNA TSS used to test miRNA TSS prediction. [file 1471-2164-14-84-S6.xls]

## Sheet: Table S6
Table S6. List of experimentally characterized miRNA TSS used to test miRNA TSS prediction
miRNA	Genome Build	Chromosome	pre-miRNA Start	pre-miRNA Stop	Strand	TSS	Distance from pre-miRNA Start	Reference	PubMed ID
hsa-mir-23a/27a/24-2	hg18	19	13808401	13808473	-	13808488	15	Lee 2004	15372072
hsa-mir-21	hg18	17	55273409	55273480	+	55270965	2444	Cai 2004	15525708
hsa-mir-155	hg18	21	25868163	25868227	+	25856328	11835	Tam 2001	11675008
hsa-mir-34a	hg18	1	9134314	9134423	-	9165084	30661	Chang 2007	17540599
hsa-mir-371/372/373	hg18	19	58982741	58982807	+	58982043	698	Houbivay 2005	15987809
hsa-miR-146a	hg18	5	159844937	159845035	+	159827823	17114	Taganov 2006	16885212
hsa-miR-146b	hg18	10	104186259	104186331	+	104185559	700	Taganov 2006	16885212
hsa-mir-127	hg18	14	100419069	100419165	+	100418768	301	Saito 2006	16766263
hsa-mir-302b/302c/302a/302d/367	hg18	4	113789090	113789162	-	113789306	144	Barroso-delJesus 2008	18725401
hsa-mir-363/20b/19b-2/106a/92a-2/18b	hg18	X	133131074	133131148	-	133134988	3840	Barski 2009	19713549
hsa-mir-148a	hg18	7	25956064	25956131	-	25957503	1372	Barski 2009	19713549
hsa-mir-125a/99b/7e	hg18	19	56888319	56888404	+	56885961	2358	Barski 2009	19713549
hsa-mir-150	hg18	19	54695854	54695937	-	54696185	248	Barski 2009	19713549
hsa-mir-23a/27a/24-2	hg18	19	13808401	13808473	-	13808761	288	Barski 2009	19713549
hsa-mir-132	hg18	17	1899952	1900052	-	1900145	93	Barski 2009	19713549
hsa-mir-146b	hg18	10	104186259	104186331	+	104185606	653	Barski 2009	19713549
mmu-mir-223	mm9	X	93438156	93438265	+	93435307	2849	Fukao 2007	17482553
mmu-mir-199a-2/214	mm9	1	164153499	164153608	+	164147754	5745	Fukuda 2007	17435748
mmu-mir-290/291a/292/291b/293/294/295	mm9	7	3218627	3218709	+	3217836	791	Houbivay 2005	15987809
mmu-mir-433	mm9	12	110829925	110830048	+	110829256	669	Wang 2008	18776219
mmu-mir-127	mm9	12	110831056	110831125	+	110830767	289	Wang 2008	18776219
