# Supplementary material for: An integrated approach to characterize transcription factor and microRNA regulatory networks involved in Schwann cell response to peripheral nerve injury
Source: BMC Genomics. 2013 Feb 6;14:84. doi: 10.1186/1471-2164-14-84 (PMC3599357; doi:10.1186/1471-2164-14-84)
Supplement: Additional file 7: Table S7 — TSS of human and mouse miRNAs predicted by TSSvote and supporting evidence. [file 1471-2164-14-84-S7.xls]

## Sheet: Table S3
Table S7. TSS of human and mouse miRNAs predicted by TSSvote and supporting evidence
miRNA	Chr	miRNA Start	miRNA Stop	Strand	TSS	TSS Score	Transcript/EST	Conservation	CpG Island	CAGE Tags	H3K4me3
hsa-let-7a-1	9	95978060	95978139	1	95971100	3		1		1	1
hsa-let-7a-2	11	121522440	121522511	-1	121533000	5	1	1		1	1
hsa-let-7a-3	22	44887293	44887366	1	44887200	2		1		1
hsa-let-7b	22	44888230	44888312	1	44888200	2		1		1
hsa-let-7c	21	16834019	16834102	1	16829500	3		1		1	1
hsa-let-7d	9	95980937	95981023	1	95971100	3		1		1	1
hsa-let-7e	19	56887851	56887929	1	56887800	3		1		1	1
hsa-let-7f-1	9	95978450	95978536	1	95971100	3		1		1	1
hsa-let-7f-2	X	53600878	53600960	-1	53602400	4	1	1		1
hsa-let-7g	3	52277334	52277417	-1	52287300	5.875	1	1	1	1	1
hsa-let-7i	12	61283733	61283816	1	61283700	2		1		1
hsa-mir-1-1	20	60561958	60562028	1	60558900	3		1		1	1
hsa-mir-1-2	18	17662963	17663047	-1	17665300	4	1	1		1
hsa-mir-100	11	121528147	121528226	-1	121533000	5	1	1		1	1
hsa-mir-101-1	1	65296705	65296779	-1	65305900	4.88889	1	1		1	1
hsa-mir-101-2	9	4840297	4840375	1	4784200	3		1		1	1
hsa-mir-103-1	5	167920479	167920556	-1	167938900	5	1	1		1	1
hsa-mir-103-1-as	5	167920487	167920548	1	167917100	2		1		1
hsa-mir-103-2	20	3846141	3846218	1	3818000	3		1		1	1
hsa-mir-103-2-as	20	3846149	3846210	-1	3855500	3.33333	1	1		1
hsa-mir-105-1	X	151311347	151311427	-1	151370300	5	1	1		1	1
hsa-mir-105-2	X	151313540	151313620	-1	151370300	5	1	1		1	1
hsa-mir-106a	X	133131894	133131974	-1	133133300	3		1		1	1
hsa-mir-106b	7	99529552	99529633	-1	99534600	5	1	1		1	1
hsa-mir-107	10	91342484	91342564	-1	91393600	5	1	1		1	1
hsa-mir-10a	17	44012199	44012308	-1	44014800	5	1	1		1	1
hsa-mir-10b	2	176723277	176723386	1	176713600	4		1	1	1	1
hsa-mir-1178	12	118635822	118635912	-1	118726600	5	1	1		1	1
hsa-mir-1179	15	86952342	86952432	1	86949300	3		1		1	1
hsa-mir-1180	17	19188412	19188480	-1	19206400	5	1	1		1	1
hsa-mir-1181	19	10375134	10375214	-1	10375300	1		1
hsa-mir-1182	1	229222197	229222293	-1	229242300	6	1	1	1	1	1
hsa-mir-1183	7	21477201	21477289	1	21439400	3		1		1	1
hsa-mir-1184-1	X	153768829	153768927	-1	153904100	4	1	1		1
hsa-mir-1184-2	X	154265943	154266041	-1	154266100	4	1	1			1
hsa-mir-1184-3	X	154340372	154340470	1	154266200	3		1		1	1
hsa-mir-1185-1	14	100579067	100579152	1	100578300	2		1		1
hsa-mir-1185-2	14	100580288	100580373	1	100578300	2		1		1
hsa-mir-1193	14	100566142	100566219	1	100566000	2		1		1
hsa-mir-1197	14	100561654	100561741	1	100561500	2		1		1
hsa-mir-1200	7	36925487	36925562	-1	36991100	5	1	1		1	1
hsa-mir-1201	14	19864446	19864530	-1	19871000	5	1	1		1	1
hsa-mir-1202	6	156309623	156309705	1	156294500	3		1		1	1
hsa-mir-1203	17	43588788	43588872	-1	43862500	4.88889	1	1		1	1
hsa-mir-1204	8	128877390	128877456	1	128877300	3		1		1	1
hsa-mir-1205	8	129042061	129042123	1	129008300	3		1		1	1
hsa-mir-1206	8	129090326	129090384	1	129008300	3		1		1	1
hsa-mir-1207	8	129130580	129130666	1	129130500	3		1		1	1
hsa-mir-1208	8	129231544	129231616	1	129223300	2		1		1
hsa-mir-122	18	54269286	54269370	1	54219300	3		1		1	1
hsa-mir-1224	3	185441887	185441971	1	185441800	4		1	1	1	1
hsa-mir-1225	16	2080197	2080286	-1	2081100	5	1	1		1	1
hsa-mir-1226	3	47866049	47866123	1	47841700	4		1	1	1	1
hsa-mir-1227	19	2185061	2185148	-1	2186800	4.77778	1	1		1	1
hsa-mir-1228	12	55874554	55874626	1	55831000	2.88889		1		1	1
hsa-mir-1229	5	179157884	179157952	-1	179158000	5	1	1		1	1
hsa-mir-1231	1	200044362	200044453	1	199976000	4		1	1	1	1
hsa-mir-1233-1	15	32461562	32461643	-1	32461900	4	1	1		1
hsa-mir-1233-2	15	32607783	32607864	-1	32608100	4	1	1		1
hsa-mir-1234	8	145596284	145596367	-1	145605300	4.75	1	1		1	1
hsa-mir-1236	6	32032595	32032696	-1	32034100	4.88889	1	1		1	1
hsa-mir-1237	11	63892650	63892751	1	63892600	3		1		1	1
hsa-mir-1238	19	10523798	10523880	1	10516800	2.875		1		1	1
hsa-mir-124-1	8	9798308	9798392	-1	9800100	3.875	1	1			1
hsa-mir-124-2	8	65454260	65454368	1	65453800	2		1			1
hsa-mir-124-3	20	61280297	61280383	1	61280200	3		1		1	1
hsa-mir-1243	4	114247468	114247560	1	114192200	3		1		1	1
hsa-mir-1244-1	2	232286268	232286352	1	232284000	4		1	1	1	1
hsa-mir-1244-2	5	118338180	118338264	1	118337400	3		1	1	1
hsa-mir-1244-3	12	9283330	9283414	-1	9283700	5	1	1		1	1
hsa-mir-1245	2	189551063	189551132	1	189550600	3		1		1	1
hsa-mir-1246	2	177173954	177174026	-1	177175700	2		1		1
hsa-mir-1247	14	101096377	101096512	-1	101097300	3		1		1	1
hsa-mir-1248	3	187987155	187987260	1	187984700	4		1	1	1	1
hsa-mir-1249	22	43975499	43975564	-1	43986500	5	1	1		1	1
hsa-mir-1250	17	76721591	76721703	-1	76721800	1		1
hsa-mir-1251	12	96409818	96409887	1	96386200	3		1		1	1
hsa-mir-1252	12	78337168	78337232	1	78334500	2		1		1
hsa-mir-1253	17	2598122	2598226	-1	2598300	3		1		1	1
hsa-mir-1254	10	70189081	70189177	1	70152500	3		1		1	1
hsa-mir-1255a	4	102470482	102470594	-1	102486900	6	1	1	1	1	1
hsa-mir-1255b-1	4	36104383	36104445	-1	36921900	4		1	1	1	1
hsa-mir-1255b-2	1	166234522	166234588	1	166173400	4		1	1	1	1
hsa-mir-1256	1	21187394	21187512	-1	21375900	6	1	1	1	1	1
hsa-mir-1257	20	59961997	59962113	-1	59973200	2.33333		1		1	1
hsa-mir-1258	2	180433808	180433880	-1	180434200	5	1	1	1	1
hsa-mir-1259	20	47330254	47330364	1	47329100	3		1		1	1
hsa-mir-125a	19	56888319	56888404	1	56887900	3		1		1	1
hsa-mir-125b-1	11	121475675	121475762	-1	121476300	5	1	1		1	1
hsa-mir-125b-2	21	16884428	16884516	1	16884400	3		1		1	1
hsa-mir-126	9	138684875	138684959	1	138681700	2.88889		1		1	1
hsa-mir-1260	14	76802314	76802386	1	76795800	2		1		1
hsa-mir-1260b	11	95714250	95714338	1	95714200	3		1		1	1
hsa-mir-1261	11	90241937	90242018	-1	90287800	4	1	1		1
hsa-mir-1262	1	68421789	68421881	-1	68470000	5.5	1	1	1	1	1
hsa-mir-1263	3	165371953	165372038	-1	166104300	3		1		1	1
hsa-mir-1264	X	113793386	113793454	1	113741100	3		1		1	1
hsa-mir-1265	10	14518581	14518666	1	14413000	3		1		1	1
hsa-mir-1266	15	50356606	50356689	-1	50375200	4.875	1	1		1	1
hsa-mir-1267	13	106981520	106981597	-1	107316300	5	1	1		1	1
hsa-mir-1268	15	20014593	20014644	-1	20022900	2				1	1
hsa-mir-1269	4	66825137	66825241	1	66219100	4		1	1	1	1
hsa-mir-127	14	100419069	100419165	1	100418700	2		1		1
hsa-mir-1270-1	19	20371080	20371162	-1	20399500	5	1	1		1	1
hsa-mir-1270-2	19	20371080	20371162	-1	20399500	5	1	1		1	1
hsa-mir-1271	5	175727555	175727640	1	175725700	3		1		1	1
hsa-mir-1272	15	62841639	62841767	-1	62854000	4.85714	1	1		1	1
hsa-mir-1273	8	101105386	101105488	-1	101187000	4.66667	1	1		1	1
hsa-mir-1273c	6	155216186	155216262	1	155216100	2		1		1
hsa-mir-1273d	1	10210363	10210448	1	10193800	4		1	1	1	1
hsa-mir-1274a	5	41511491	41511561	1	41511200	2		1		1
hsa-mir-1274b	19	62716187	62716253	-1	62716300	4	1	1			1
hsa-mir-1275	6	34075727	34075806	-1	34075900	2		1		1
hsa-mir-1276	15	84114731	84114813	-1	84139000	5	1	1		1	1
hsa-mir-1277	X	117404385	117404462	1	117367200	3		1		1	1
hsa-mir-1278	1	191372256	191372336	1	191357800	3.875		1	1	1	1
hsa-mir-1279	12	67953204	67953265	-1	67953500	4	1	1		1
hsa-mir-128-1	2	136139437	136139518	1	136006100	4		1	1	1	1
hsa-mir-128-2	3	35760972	35761055	1	35660100	3		1		1	1
hsa-mir-1280	3	129563698	129563791	1	129355500	4		1	1	1	1
hsa-mir-1281	22	39818463	39818516	1	39817500	3		1		1	1
hsa-mir-1282	15	41873149	41873249	-1	41873300	5	1	1		1	1
hsa-mir-1283-1	19	58883547	58883633	1	58883300	2		1		1
hsa-mir-1283-2	19	58953298	58953384	1	58953100	2		1		1
hsa-mir-1284	3	71673811	71673930	-1	71713300	6	1	1	1	1	1
hsa-mir-1285-1	7	91671265	91671348	-1	91713000	4.66667	1	1		1	1
hsa-mir-1285-2	2	70333554	70333641	-1	70338700	3.66667		1	1	1	1
hsa-mir-1286	22	18616657	18616734	-1	18635200	4.71429	1	1		1	1
hsa-mir-1287	10	100144965	100145054	-1	100164800	4.88889	1	1		1	1
hsa-mir-1288	17	16126053	16126127	1	16062200	3		1		1	1
hsa-mir-1289-1	20	33505190	33505333	-1	33505900	5	1	1		1	1
hsa-mir-1289-2	5	132791187	132791297	-1	132976000	4.66667	1	1		1	1
hsa-mir-129-1	7	127635161	127635232	1	127635000	2		1		1
hsa-mir-129-2	11	43559520	43559609	1	43559400	3		1		1	1
hsa-mir-1290	1	19096152	19096229	-1	19101500	6	1	1	1	1	1
hsa-mir-1291	12	47334494	47334580	-1	47359100	5	1	1		1	1
hsa-mir-1292	20	2581423	2581488	1	2581400	3		1		1	1
hsa-mir-1293	12	48914192	48914262	-1	48963400	5	1	1		1	1
hsa-mir-1294	5	153706859	153707000	1	153562900	3		1		1	1
hsa-mir-1295	1	169337493	169337571	-1	169339600	3	1	1
hsa-mir-1296	10	64802723	64802814	-1	64895600	5	1	1		1	1
hsa-mir-1297	13	53784108	53784184	-1	53792000	1.66667		1		1
hsa-mir-1298	X	113855906	113856017	1	113741100	3		1		1	1
hsa-mir-1299	9	68292059	68292141	-1	68292200	2				1	1
hsa-mir-1301	2	25405013	25405094	-1	25418800	5.66667	1	1	1	1	1
hsa-mir-1302-1	12	111617222	111617364	-1	111713600	3		1		1	1
hsa-mir-1302-10	15	100318185	100318322	-1	100319500	4.6	1	1		1	1
hsa-mir-1302-11	19	22973	23110	1	22800	2		1			1
hsa-mir-1302-3	2	114057006	114057143	-1	114057200	5	1	1		1	1
hsa-mir-1302-4	2	207842244	207842393	-1	207843600	3	1	1
hsa-mir-1302-5	20	48664580	48664729	-1	48666000	4	1	1		1
hsa-mir-1302-6	7	18133368	18133457	-1	18168700	3	1	1
hsa-mir-1302-7	8	142865510	142865581	-1	142919000	2.33333	1	1
hsa-mir-1302-8	9	99165657	99165784	-1	99179000	4	1	1		1
hsa-mir-1302-9	9	20144	20281	1	19200	2.5		1		1	1
hsa-mir-1303	5	154045529	154045614	1	154042400	3		1		1	1
hsa-mir-1304	11	93106488	93106578	-1	93107500	4	1	1		1
hsa-mir-1305	4	183327440	183327525	1	183303700	3		1		1	1
hsa-mir-1306	22	18453581	18453665	1	18449400	2.88889		1		1	1
hsa-mir-1307	10	105144000	105144148	-1	105145600	5	1	1		1	1
hsa-mir-1308	X	21990180	21990233	-1	22176000	4	1	1		1
hsa-mir-130a	11	57165247	57165335	1	57165200	3		1		1	1
hsa-mir-130b	22	20337593	20337674	1	20337200	3		1		1	1
hsa-mir-132	17	1899952	1900052	-1	1900300	3		1		1	1
hsa-mir-1321	X	84977441	84977519	1	84952100	2		1		1
hsa-mir-1322	8	10720293	10720363	-1	10734600	5	1	1		1	1
hsa-mir-1323	19	58867034	58867106	1	58864300	2		1		1
hsa-mir-1324	3	75762604	75762699	1	75751700	4		1	1	1	1
hsa-mir-133a-1	18	17659657	17659744	-1	17665300	4	1	1		1
hsa-mir-133a-2	20	60572564	60572665	1	60558900	3		1		1	1
hsa-mir-133b	6	52121680	52121798	1	52114500	2		1		1
hsa-mir-134	14	100590777	100590849	1	100589800	2		1		1
hsa-mir-135a-1	3	52303275	52303364	-1	52303700	3.875	1	1		1
hsa-mir-135a-2	12	96481721	96481820	1	96386200	3		1		1	1
hsa-mir-135b	1	203684053	203684149	-1	203685600	5	1	1		1	1
hsa-mir-136	14	100420792	100420873	1	100420200	2		1		1
hsa-mir-137	1	98284214	98284315	-1	98287700	5	1	1		1	1
hsa-mir-138-1	3	44130708	44130806	1	44038600	4		1	1	1	1
hsa-mir-138-2	16	55449931	55450014	1	55441500	2		1		1
hsa-mir-139	11	72003755	72003822	-1	72062800	5	1	1		1	1
hsa-mir-140	16	68524485	68524584	1	68412600	3		1		1	1
hsa-mir-141	12	6943521	6943615	1	6943000	2.88889		1		1	1
hsa-mir-142	17	53763592	53763678	-1	53763700	5	1	1		1	1
hsa-mir-143	5	148788674	148788779	1	148779800	3		1		1	1
hsa-mir-144	17	24212677	24212762	-1	24212800	4	1	1		1
hsa-mir-145	5	148790402	148790489	1	148790400	2		1		1
hsa-mir-1468	X	62922607	62922692	-1	62945800	2.625	1	1
hsa-mir-1469	15	94677494	94677540	1	94677400	3		1		1	1
hsa-mir-146a	5	159844937	159845035	1	159833500	3		1		1	1
hsa-mir-146b	10	104186259	104186331	1	104185500	3		1		1	1
hsa-mir-147	9	122047078	122047149	-1	122047400	2.8	1	1
hsa-mir-1470	19	15421359	15421419	1	15421300	3		1		1	1
hsa-mir-1471	2	232465196	232465252	-1	232498300	4		1	1	1	1
hsa-mir-147b	15	43512540	43512619	1	43510200	2.88889		1		1	1
hsa-mir-148a	7	25956064	25956131	-1	25956300	3		1		1	1
hsa-mir-148b	12	53017267	53017365	1	53005200	2.75		1		1	1
hsa-mir-149	2	241044091	241044179	1	241040700	4		1	1	1	1
hsa-mir-150	19	54695854	54695937	-1	54707800	2.77778		1		1	1
hsa-mir-151	8	141811845	141811934	-1	142080400	4.57143	1	1		1	1
hsa-mir-152	17	43469526	43469612	-1	43469900	4.71429	1	1		1	1
hsa-mir-153-1	2	219867077	219867166	-1	219882300	6	1	1	1	1	1
hsa-mir-153-2	7	157059789	157059875	-1	157062100	5	1	1		1	1
hsa-mir-1537	1	234082923	234082983	-1	234096800	6	1	1	1	1	1
hsa-mir-1538	16	68157212	68157272	-1	68157300	3		1		1	1
hsa-mir-1539	18	45267741	45267790	1	45267700	2		1		1
hsa-mir-154	14	100595845	100595928	1	100595000	2		1		1
hsa-mir-155	21	25868163	25868227	1	25867800	3		1		1	1
hsa-mir-15a	13	49521256	49521338	-1	49547700	4.875	1	1		1	1
hsa-mir-15b	3	161605070	161605167	1	161600100	3.88889		1	1	1	1
hsa-mir-16-1	13	49521110	49521198	-1	49554000	4.875	1	1		1	1
hsa-mir-16-2	3	161605227	161605307	1	161600100	3.88889		1	1	1	1
hsa-mir-17	13	90800860	90800943	1	90800800	2		1			1
hsa-mir-181a-1	1	197094796	197094905	-1	197097200	2		1		1
hsa-mir-181a-2	9	126494542	126494651	1	126461300	3		1		1	1
hsa-mir-181b-1	1	197094625	197094734	-1	197097200	2		1		1
hsa-mir-181b-2	9	126495810	126495898	1	126461300	3		1		1	1
hsa-mir-181c	19	13846513	13846622	1	13846400	3		1		1	1
hsa-mir-181d	19	13846689	13846825	1	13846400	3		1		1	1
hsa-mir-182	7	129197459	129197568	-1	129206600	3		1		1	1
hsa-mir-1825	20	30289259	30289311	1	30261200	3		1		1	1
hsa-mir-1826	16	33873009	33873093	1	33873000	3		1		1	1
hsa-mir-1827	12	99107793	99107858	1	99106900	2		1		1
hsa-mir-183	7	129201981	129202090	-1	129206600	3		1		1	1
hsa-mir-184	15	77289185	77289268	1	77289000	3		1		1	1
hsa-mir-185	22	18400662	18400743	1	18389800	3		1		1	1
hsa-mir-186	1	71305902	71305987	-1	71319200	6	1	1	1	1	1
hsa-mir-187	18	31738779	31738887	-1	31806400	3		1		1	1
hsa-mir-188	X	49654849	49654934	1	49574400	3		1		1	1
hsa-mir-18a	13	90801006	90801076	1	90801000	2		1			1
hsa-mir-18b	X	133131737	133131807	-1	133133300	3		1		1	1
hsa-mir-190	15	60903209	60903293	1	60850000	2.88889		1		1	1
hsa-mir-1908	11	61339209	61339288	-1	61340100	5	1	1		1	1
hsa-mir-1909	19	1767158	1767237	-1	1799300	4.71429	1	1		1	1
hsa-mir-190b	1	152432765	152432843	-1	152433700	3	1	1
hsa-mir-191	3	49033055	49033146	-1	49033300	5.88889	1	1	1	1	1
hsa-mir-1910	16	84332728	84332807	-1	84342000	4.66667	1	1		1	1
hsa-mir-1911	X	113904000	113904079	1	113741100	3		1		1	1
hsa-mir-1912	X	113792275	113792354	1	113741100	2.875		1		1	1
hsa-mir-1913	6	166842832	166842911	-1	166960400	5	1	1		1	1
hsa-mir-1914	20	62043262	62043341	-1	62043400	5	1	1		1	1
hsa-mir-1915	10	21825497	21825576	-1	21825800	4	1	1		1
hsa-mir-192	11	64415185	64415294	-1	64415400	4	1	1		1
hsa-mir-193a	17	26911128	26911215	1	26910900	3		1		1	1
hsa-mir-193b	16	14305325	14305407	1	14305300	3		1		1	1
hsa-mir-194-1	1	218358122	218358206	-1	218365200	3	1	1
hsa-mir-194-2	11	64415403	64415487	-1	64417400	4	1	1		1
hsa-mir-195	17	6861658	6861744	-1	6863600	5	1	1		1	1
hsa-mir-196a-1	17	44064851	44064920	-1	44065900	5	1	1		1	1
hsa-mir-196a-2	12	52671789	52671898	1	52671000	3		1		1	1
hsa-mir-196b	7	27175624	27175707	-1	27175800	5	1	1		1	1
hsa-mir-197	1	109943038	109943112	1	109943000	2		1		1
hsa-mir-1972-1	16	15011679	15011755	-1	15012200	4	1	1		1
hsa-mir-1972-2	16	68621750	68621826	1	68557100	2.5		1		1	1
hsa-mir-1973	4	117440330	117440373	1	116416000	3		1		1	1
hsa-mir-1975	7	148269513	148269587	1	148269500	3		1		1	1
hsa-mir-1976	1	26753620	26753671	1	26729100	4		1	1	1	1
hsa-mir-1979	4	166541264	166541339	-1	166605100	4	1	1		1
hsa-mir-198	3	121597205	121597266	-1	121652500	5.85714	1	1	1	1	1
hsa-mir-199a-1	19	10789102	10789172	-1	10795500	4	1	1		1
hsa-mir-199a-2	1	170380298	170380407	-1	170380500	5	1	1		1	1
hsa-mir-199b	9	130046821	130046930	-1	130052200	4.875	1	1		1	1
hsa-mir-19a	13	90801146	90801227	1	90801100	2		1			1
hsa-mir-19b-1	13	90801447	90801533	1	90801400	3		1		1	1
hsa-mir-19b-2	X	133131367	133131462	-1	133133300	3		1		1	1
hsa-mir-200a	1	1093106	1093195	1	1083300	3.875		1	1	1	1
hsa-mir-200b	1	1092347	1092441	1	1083300	4		1	1	1	1
hsa-mir-200c	12	6943123	6943190	1	6943000	2.88889		1		1	1
hsa-mir-202	10	134911006	134911115	-1	134911300	4	1	1		1
hsa-mir-203	14	103653495	103653604	1	103653400	3		1		1	1
hsa-mir-204	9	72614711	72614820	-1	72926000	5	1	1		1	1
hsa-mir-205	1	207672101	207672210	1	207668800	3		1		1	1
hsa-mir-2052	8	75780483	75780537	1	75780400	2		1		1
hsa-mir-2053	8	113724898	113724988	1	111057400	3		1		1	1
hsa-mir-2054	4	126647864	126647912	1	126645500	2		1		1
hsa-mir-206	6	52117106	52117191	1	52114500	2		1		1
hsa-mir-208a	14	22927645	22927715	-1	22946200	3	1	1
hsa-mir-208b	14	22957036	22957112	-1	22957300	4	1	1		1
hsa-mir-20a	13	90801320	90801390	1	90801200	3		1		1	1
hsa-mir-20b	X	133131505	133131573	-1	133133300	3		1		1	1
hsa-mir-21	17	55273409	55273480	1	55273300	3		1		1	1
hsa-mir-210	11	558089	558198	-1	558400	5	1	1		1	1
hsa-mir-211	15	29144527	29144636	-1	29181100	3.88889	1	1		1
hsa-mir-2110	10	115923854	115923928	-1	115924000	4	1	1		1
hsa-mir-2113	6	98579128	98579218	1	98224000	3		1		1	1
hsa-mir-2114	X	149146897	149146976	1	149146700	2		1		1
hsa-mir-2115	3	48332854	48332953	-1	48344800	3	1	1
hsa-mir-2116	15	57250674	57250753	-1	57452300	5	1	1		1	1
hsa-mir-2117	17	38877700	38877779	1	38835300	3		1		1	1
hsa-mir-212	17	1900315	1900424	-1	1900500	3		1		1	1
hsa-mir-214	1	170374561	170374670	-1	170374700	4	1	1			1
hsa-mir-215	1	218357818	218357927	-1	218365200	3	1	1
hsa-mir-216a	2	56069589	56069698	-1	56127900	3	1	1
hsa-mir-216b	2	56081353	56081434	-1	56127900	3	1	1
hsa-mir-217	2	56063606	56063715	-1	56127900	3	1	1
hsa-mir-218-1	4	20138996	20139105	1	19864800	4		1	1	1	1
hsa-mir-218-2	5	168127729	168127838	-1	168660500	4.88889	1	1		1	1
hsa-mir-219-1	6	33283590	33283699	1	33283500	3		1		1	1
hsa-mir-219-2	9	130194718	130194814	-1	130195000	4	1	1			1
hsa-mir-22	17	1563947	1564031	-1	1566200	5	1	1		1	1
hsa-mir-220a	X	122523627	122523736	-1	122523800	2		1		1
hsa-mir-220b	19	6446959	6447045	1	6432900	3		1		1	1
hsa-mir-220c	19	53755341	53755423	-1	53791800	4.66667	1	1		1	1
hsa-mir-221	X	45490529	45490638	-1	45595700	5	1	1		1	1
hsa-mir-222	X	45491365	45491474	-1	45595700	5	1	1		1	1
hsa-mir-223	X	65155437	65155546	1	65152400	3		1		1	1
hsa-mir-224	X	150877706	150877786	-1	150893700	4.875	1	1		1	1
hsa-mir-2276	13	23634555	23634643	1	23634300	3		1		1	1
hsa-mir-2277	5	92982158	92982250	-1	92982300	6	1	1	1	1	1
hsa-mir-2278	9	96612065	96612160	1	96528800	3		1		1	1
hsa-mir-2355	2	207682956	207683042	-1	207738500	5	1	1		1	1
hsa-mir-23a	19	13808401	13808473	-1	13808500	3		1		1	1
hsa-mir-23b	9	96887311	96887407	1	96858800	3		1		1	1
hsa-mir-24-1	9	96888124	96888191	1	96858800	3		1		1	1
hsa-mir-24-2	19	13808101	13808173	-1	13808300	5	1	1		1	1
hsa-mir-25	7	99529119	99529202	-1	99534600	5	1	1		1	1
hsa-mir-26a-1	3	37985899	37985975	1	37879000	4		1	1	1	1
hsa-mir-26a-2	12	56504659	56504742	-1	56525500	4.75	1	1		1	1
hsa-mir-26b	2	218975613	218975689	1	218972900	4		1	1	1	1
hsa-mir-27a	19	13808254	13808331	-1	13808400	3		1		1	1
hsa-mir-27b	9	96887548	96887644	1	96858800	3		1		1	1
hsa-mir-28	3	189889263	189889348	1	189599500	3		1		1	1
hsa-mir-2861	9	129588018	129588107	1	129588000	3		1		1	1
hsa-mir-2909	17	32465155	32465223	1	32382100	3		1		1	1
hsa-mir-296	20	56826065	56826144	-1	56826400	3	1	1
hsa-mir-297	4	112001187	112001252	-1	113285900	3.875		1	1	1	1
hsa-mir-298	20	56826676	56826763	-1	56827000	2		1		1
hsa-mir-299	14	100559884	100559946	1	100559500	2		1		1
hsa-mir-29a	7	130212046	130212109	-1	130212500	2.55556	1	1
hsa-mir-29b-1	7	130212758	130212838	-1	130213100	3.77778	1	1		1
hsa-mir-29b-2	1	206042411	206042491	-1	206042600	3	1	1
hsa-mir-29c	1	206041820	206041907	-1	206042200	4	1	1		1
hsa-mir-300	14	100577453	100577535	1	100576900	2		1		1
hsa-mir-301a	17	54583279	54583364	-1	54587100	5	1	1		1	1
hsa-mir-301b	22	20337270	20337347	1	20337200	3		1		1	1
hsa-mir-302a	4	113788788	113788856	-1	113789200	5	1	1		1	1
hsa-mir-302b	4	113789090	113789162	-1	113789200	5	1	1		1	1
hsa-mir-302c	4	113788968	113789035	-1	113789200	5	1	1		1	1
hsa-mir-302d	4	113788609	113788676	-1	113789200	5	1	1		1	1
hsa-mir-302e	11	7212573	7212644	1	7211100	2		1		1
hsa-mir-302f	18	26132874	26132924	1	26119100	2		1		1
hsa-mir-3065	17	76714272	76714350	1	76711000	3		1		1	1
hsa-mir-3074	9	96888117	96888197	-1	96888200	3	1	1
hsa-mir-30a	6	72169975	72170045	-1	72170100	3	1	1
hsa-mir-30b	8	135881945	135882032	-1	135912400	3		1		1	1
hsa-mir-30c-1	1	40995543	40995631	1	40930500	3.88889		1	1	1	1
hsa-mir-30c-2	6	72143384	72143455	-1	72143600	4	1	1		1
hsa-mir-30d	8	135886301	135886370	-1	135886500	3	1	1
hsa-mir-30e	1	40992614	40992705	1	40930500	3.88889		1	1	1	1
hsa-mir-31	9	21502114	21502184	-1	21549600	4.75	1	1		1	1
hsa-mir-3115	1	23243385	23243452	1	23218400	3.88889		1	1	1	1
hsa-mir-3116-1	1	62317046	62317119	1	61981400	3.83333		1	1	1	1
hsa-mir-3116-2	1	62317049	62317116	-1	62317700	3	1	1
hsa-mir-3117	1	66866711	66866788	1	66801600	3		1		1	1
hsa-mir-3118-1	1	141608812	141608886	1	120963000	4		1	1	1	1
hsa-mir-3118-2	1	142005273	142005345	1	141832500	4		1	1	1	1
hsa-mir-3118-3	1	142265664	142265738	-1	142309100	5	1		1	1	1
hsa-mir-3118-4	15	19302674	19302748	1	19302400	1				1
hsa-mir-3118-5	21	13938967	13939042	-1	13957700	3		1		1	1
hsa-mir-3118-6	15	19302674	19302748	1	19302400	1				1
hsa-mir-3119-1	1	168387143	168387227	-1	168403500	5	1	1		1	1
hsa-mir-3119-2	1	168387143	168387227	1	168383600	1.75		1		1
hsa-mir-3120	1	170374571	170374651	1	170077800	4		1	1	1	1
hsa-mir-3121	1	178674072	178674148	-1	178737900	6	1	1	1	1	1
hsa-mir-3122	1	210317578	210317650	1	210275800	4		1	1	1	1
hsa-mir-3123	1	239362195	239362269	1	239053500	2.83333		1	1	1
hsa-mir-3124	1	247087199	247087265	1	247087100	4		1	1	1	1
hsa-mir-3125	2	12794944	12795021	1	12776400	4		1	1	1	1
hsa-mir-3126	2	69184318	69184391	1	69094300	4		1	1	1	1
hsa-mir-3127	2	96827742	96827817	1	96790600	4		1	1	1	1
hsa-mir-3128	2	177828919	177828984	-1	177836500	5.875	1	1	1	1	1
hsa-mir-3129	2	189706007	189706082	-1	189752500	4.8	1	1		1	1
hsa-mir-3130-1	2	207356203	207356277	-1	207359800	3	1	1
hsa-mir-3130-2	2	207356203	207356277	1	207339900	3		1		1	1
hsa-mir-3130-3	2	207356205	207356275	-1	207359800	3	1	1
hsa-mir-3130-4	2	207356205	207356275	1	207339900	3		1		1	1
hsa-mir-3131	2	219631654	219631716	-1	219633300	5.88889	1	1	1	1	1
hsa-mir-3132	2	220122039	220122113	-1	220123000	4	1	1		1
hsa-mir-3133	2	242065993	242066070	1	241944800	4		1	1	1	1
hsa-mir-3134	3	15713809	15713882	-1	15875900	5.66667	1	1	1	1	1
hsa-mir-3135	3	20154061	20154137	1	20057400	3.8		1	1	1	1
hsa-mir-3136	3	69180799	69180876	-1	69183900	6	1	1	1	1	1
hsa-mir-3137	3	196336524	196336598	-1	196472600	6	1	1	1	1	1
hsa-mir-3138	4	9689333	9689414	-1	9727500	6	1	1	1	1	1
hsa-mir-3139	4	144484063	144484138	1	144477800	4		1	1	1	1
hsa-mir-3140	4	153629929	153630018	-1	153675500	5.88889	1	1	1	1	1
hsa-mir-3141	5	153955765	153955825	-1	153970200	3		1		1	1
hsa-mir-3142	5	159833987	159834068	1	159833500	3		1		1	1
hsa-mir-3143	6	27223384	27223446	1	27223300	3		1		1	1
hsa-mir-3144	6	120378024	120378102	1	120229000	3		1		1	1
hsa-mir-3145	6	138798043	138798124	-1	138862200	5	1	1		1	1
hsa-mir-3146	7	19711506	19711584	-1	19714900	5	1	1		1	1
hsa-mir-3147	7	57476673	57476738	1	57476500	2		1		1
hsa-mir-3148	8	29934330	29934406	-1	30004400	2.75		1		1	1
hsa-mir-3149	8	78041559	78041641	-1	78042900	3	1	1
hsa-mir-3150	8	96154318	96154397	1	96154100	2.6		1		1	1
hsa-mir-3151	8	104236018	104236093	1	104222600	2.83333		1		1	1
hsa-mir-3152	9	18563304	18563377	1	18467100	3		1		1	1
hsa-mir-3153	9	91116960	91117041	1	91116000	3		1		1	1
hsa-mir-3154	9	130047047	130047130	-1	130052200	4.88889	1	1		1	1
hsa-mir-3155	10	6234165	6234246	1	6228100	3		1		1	1
hsa-mir-3156-1	10	44979468	44979542	1	44979300	2		1		1
hsa-mir-3156-2	18	14820165	14820241	1	14738300	2.25		1		1	1
hsa-mir-3156-3	21	13700576	13700652	-1	13700900	2		1		1
hsa-mir-3157	10	97814062	97814146	-1	97815100	2		1		1
hsa-mir-3158-1	10	103351164	103351244	1	103339200	3		1		1	1
hsa-mir-3158-2	10	103351164	103351244	-1	103354900	4	1	1		1
hsa-mir-3159	11	18365910	18365983	1	18363800	2		1		1
hsa-mir-3160-1	11	46429931	46430015	-1	46454400	4	1	1		1
hsa-mir-3160-2	11	46429933	46430013	1	46371200	3		1		1	1
hsa-mir-3161	11	48074910	48074986	1	48035300	3		1		1	1
hsa-mir-3162	11	59119126	59119207	-1	59139700	5	1	1		1	1
hsa-mir-3163	11	66458481	66458553	-1	66482400	4.8	1	1		1	1
hsa-mir-3164	11	68607220	68607302	1	68574500	3		1		1	1
hsa-mir-3165	11	71460922	71460996	-1	71468900	5	1	1		1	1
hsa-mir-3166	11	87549318	87549409	1	87548400	3		1		1	1
hsa-mir-3167	11	126363564	126363648	-1	126375600	5	1	1		1	1
hsa-mir-3168	13	40573155	40573236	-1	40579700	3		1		1	1
hsa-mir-3169	13	60671933	60672015	-1	60684800	2		1		1
hsa-mir-3170	13	97658779	97658855	1	97657900	3		1		1	1
hsa-mir-3171	14	27172251	27172324	-1	27212200	4.16667	1	1		1	1
hsa-mir-3172	14	32024052	32024130	1	31961500	3		1		1	1
hsa-mir-3173	14	94674009	94674076	-1	94693400	5	1	1		1	1
hsa-mir-3174	15	88350991	88351077	1	88349300	3		1		1	1
hsa-mir-3175	15	91248633	91248709	1	91248600	3		1		1	1
hsa-mir-3176	16	533278	533367	1	519300	3		1		1	1
hsa-mir-3177	16	1724987	1725068	1	1699400	2.83333		1		1	1
hsa-mir-3178	16	2521924	2522007	-1	2522300	5	1	1		1	1
hsa-mir-3179-1	16	14902866	14902949	1	14902300	2		1		1
hsa-mir-3179-2	16	16301517	16301600	1	16301500	2		1		1
hsa-mir-3179-3	16	18413252	18413335	-1	18413800	2		1		1
hsa-mir-3180-1	16	14912578	14912671	1	14912500	3		1		1	1
hsa-mir-3180-2	16	16311237	16311324	1	16311200	3		1		1	1
hsa-mir-3180-3	16	18403536	18403629	-1	18404900	3	1			1
hsa-mir-3181	16	49333717	49333789	1	49333700	3		1		1	1
hsa-mir-3182	16	82099452	82099514	1	81729400	3		1		1	1
hsa-mir-3183	17	872466	872549	-1	928900	5	1	1		1	1
hsa-mir-3184	17	25468230	25468304	-1	25468600	5	1	1		1	1
hsa-mir-3185	17	44156769	44156836	-1	44157000	3	1	1
hsa-mir-3186	17	77032725	77032809	-1	77043500	4	1	1		1
hsa-mir-3187	19	764584	764653	1	764500	2		1		1
hsa-mir-3188	19	18253887	18253971	1	18253800	3		1		1	1
hsa-mir-3189	19	18358372	18358444	1	18358200	3		1		1	1
hsa-mir-3190	19	52422039	52422118	1	52421800	3		1		1	1
hsa-mir-3191	19	52422041	52422116	-1	52422200	5	1	1		1	1
hsa-mir-3192	20	18399259	18399335	1	18396700	3		1		1	1
hsa-mir-3193	20	29658650	29658704	1	29658100	3		1		1	1
hsa-mir-3194	20	49502849	49502921	-1	49592400	5	1	1		1	1
hsa-mir-3195	20	60073253	60073336	1	60073200	3		1		1	1
hsa-mir-3196	20	61340576	61340639	1	61340500	2		1		1
hsa-mir-3197	21	41461354	41461426	1	41461300	3		1		1	1
hsa-mir-3198	22	16626946	16627025	-1	16636400	5	1	1		1	1
hsa-mir-3199-1	22	26646513	26646600	-1	26650400	3.6	1	1		1
hsa-mir-3199-2	22	26646514	26646599	1	26645900	3		1		1	1
hsa-mir-32	9	110848330	110848399	-1	110922000	5	1	1		1	1
hsa-mir-3200	22	29457544	29457628	1	29421700	3		1		1	1
hsa-mir-3201	22	47048840	47048891	1	46872800	3		1		1	1
hsa-mir-3202-1	X	152899742	152899822	1	152892400	3		1		1	1
hsa-mir-3202-2	X	152899743	152899821	-1	152900600	5	1	1		1	1
hsa-mir-320a	8	22158420	22158501	-1	22158600	1		1
hsa-mir-320b-1	1	117015894	117015972	1	117012100	4		1	1	1	1
hsa-mir-320b-2	1	222511329	222511466	-1	222584400	6	1	1	1	1	1
hsa-mir-320c-1	18	17517469	17517556	1	17517200	2.77778		1		1	1
hsa-mir-320c-2	18	20155648	20155697	1	20106200	3		1		1	1
hsa-mir-320d-1	13	40199964	40200011	-1	40201000	2		1		1
hsa-mir-320d-2	X	139836003	139836050	-1	139836200	2		1		1
hsa-mir-320e	19	51904390	51904442	-1	51908900	5	1	1		1	1
hsa-mir-323	14	100561822	100561907	1	100561500	2		1		1
hsa-mir-323b	14	100592309	100592390	1	100591300	2		1		1
hsa-mir-324	17	7067340	7067422	-1	7068400	4	1	1		1
hsa-mir-325	X	76142220	76142317	-1	76151200	4	1	1		1
hsa-mir-326	11	74723784	74723878	-1	74740500	4.875	1	1		1	1
hsa-mir-328	16	65793725	65793799	-1	65794200	4	1	1		1
hsa-mir-329-1	14	100562875	100562954	1	100562200	2		1		1
hsa-mir-329-2	14	100563190	100563273	1	100562200	2		1		1
hsa-mir-330	19	50834092	50834185	-1	50834200	5	1	1		1	1
hsa-mir-331	12	94226327	94226420	1	94226300	2		1		1
hsa-mir-335	7	129923188	129923281	1	129922000	3		1		1	1
hsa-mir-337	14	100410583	100410675	1	100403100	2		1		1
hsa-mir-338	17	76714278	76714344	-1	76717100	4	1	1		1
hsa-mir-339	7	1029095	1029188	-1	1061400	4.875	1	1		1	1
hsa-mir-33a	22	40626894	40626962	1	40588800	2.875		1		1	1
hsa-mir-33b	17	17657875	17657970	-1	17667600	5	1	1		1	1
hsa-mir-340	5	179374909	179375003	-1	179431100	4.71429	1	1		1	1
hsa-mir-342	14	99645745	99645843	1	99633700	3		1		1	1
hsa-mir-345	14	99843949	99844046	1	99843600	3		1		1	1
hsa-mir-346	10	88014431	88014525	-1	88113800	5	1	1		1	1
hsa-mir-34a	1	9134314	9134423	-1	9145900	2.88889		1		1	1
hsa-mir-34b	11	110888873	110888956	1	110888800	3		1		1	1
hsa-mir-34c	11	110889374	110889450	1	110888800	3		1		1	1
hsa-mir-361	X	85045297	85045368	-1	85188900	4.875	1	1		1	1
hsa-mir-362	X	49660312	49660376	1	49574400	3		1		1	1
hsa-mir-363	X	133131074	133131148	-1	133133300	3		1		1	1
hsa-mir-365-1	16	14310643	14310729	1	14305300	3		1		1	1
hsa-mir-365-2	17	26926543	26926653	1	26926400	2		1		1
hsa-mir-367	4	113788479	113788546	-1	113789200	5	1	1		1	1
hsa-mir-369	14	100601688	100601757	1	100601600	2		1		1
hsa-mir-370	14	100447229	100447303	1	100441500	3		1		1	1
hsa-mir-371	19	58982741	58982807	1	58977900	2		1		1
hsa-mir-372	19	58982956	58983022	1	58982800	2		1		1
hsa-mir-373	19	58983771	58983839	1	58982800	2		1		1
hsa-mir-374a	X	73423846	73423917	-1	73428300	5	1	1		1	1
hsa-mir-374b	X	73355107	73355178	-1	73430000	5	1	1		1	1
hsa-mir-375	2	219574611	219574674	-1	219574800	3		1		1	1
hsa-mir-376a-1	14	100576872	100576939	1	100576600	2		1		1
hsa-mir-376a-2	14	100576159	100576238	1	100575400	2		1		1
hsa-mir-376b	14	100576526	100576625	1	100576500	2		1		1
hsa-mir-376c	14	100575780	100575845	1	100575400	2		1		1
hsa-mir-377	14	100598140	100598208	1	100598000	2		1		1
hsa-mir-378	5	149092581	149092646	1	149092500	3		1		1	1
hsa-mir-378b	3	10346913	10346969	1	10337900	4		1	1	1	1
hsa-mir-378c	10	132650841	132650921	-1	132651200	2		1		1
hsa-mir-379	14	100558156	100558222	1	100557700	2		1		1
hsa-mir-380	14	100561107	100561167	1	100560500	2		1		1
hsa-mir-381	14	100582010	100582084	1	100581900	2		1		1
hsa-mir-382	14	100590396	100590471	1	100589800	2		1		1
hsa-mir-383	8	14755318	14755390	-1	15136900	3		1		1	1
hsa-mir-384	X	76056092	76056179	-1	76151200	4	1	1		1
hsa-mir-409	14	100601390	100601468	1	100600800	2		1		1
hsa-mir-410	14	100602002	100602081	1	100601600	2		1		1
hsa-mir-411	14	100559415	100559510	1	100558800	2		1		1
hsa-mir-412	14	100601537	100601627	1	100601500	2		1		1
hsa-mir-421	X	73354937	73355021	-1	73430000	5	1	1		1	1
hsa-mir-422a	15	61950182	61950271	-1	61950500	2		1		1
hsa-mir-423	17	25468223	25468316	1	25468200	2		1		1
hsa-mir-424	X	133508310	133508407	-1	133509300	3		1		1	1
hsa-mir-425	3	49032585	49032671	-1	49033300	5.88889	1	1	1	1	1
hsa-mir-4251	1	3034399	3034459	1	2980500	4		1	1	1	1
hsa-mir-4252	1	6412481	6412543	-1	6443500	5.875	1	1	1	1	1
hsa-mir-4253	1	23062239	23062306	-1	23112600	3.88889	1	1		1
hsa-mir-4254	1	31996848	31996923	-1	32002200	5.66667	1	1	1	1	1
hsa-mir-4255	1	37399751	37399822	1	37272900	3.8		1	1	1	1
hsa-mir-4256	1	112805915	112805978	-1	112810400	3.875		1	1	1	1
hsa-mir-4257	1	148791029	148791114	1	148788900	4		1	1	1	1
hsa-mir-4258	1	153214793	153214883	1	153214100	3		1	1	1
hsa-mir-4259	1	158136393	158136493	-1	158136500	5	1	1	1	1
hsa-mir-4260	1	207863412	207863478	-1	207865700	5	1	1	1	1
hsa-mir-4261	2	10250191	10250248	-1	10359900	3.83333		1	1	1	1
hsa-mir-4262	2	11894510	11894563	-1	12774000	4		1	1	1	1
hsa-mir-4263	2	28072738	28072820	1	27967200	4		1	1	1	1
hsa-mir-4264	2	79729928	79729993	-1	79825000	4	1	1		1
hsa-mir-4265	2	109124378	109124476	-1	109156400	3		1		1	1
hsa-mir-4266	2	109296459	109296513	-1	109307800	3		1		1	1
hsa-mir-4267	2	110184827	110184908	-1	110186900	4		1	1	1	1
hsa-mir-4268	2	220479467	220479530	-1	220489300	2		1		1
hsa-mir-4269	2	239892094	239892177	1	239884900	3		1		1	1
hsa-mir-4270	3	15512750	15512819	-1	15538100	5	1	1		1	1
hsa-mir-4271	3	49286557	49286623	1	49283500	2		1		1
hsa-mir-4272	3	67358578	67358641	1	67215600	3		1		1	1
hsa-mir-4273	3	75870121	75870204	1	75804500	4		1	1	1	1
hsa-mir-4274	4	7512655	7512745	1	7246300	3.25		1	1	1	1
hsa-mir-4275	4	28430302	28430388	1	27728700	2.42857		1		1	1
hsa-mir-4276	4	175581521	175581590	1	175523700	2		1		1
hsa-mir-4277	5	1761900	1761983	-1	1778100	3.2		1	1	1	1
hsa-mir-4278	5	6880966	6881034	-1	6881300	4	1	1			1
hsa-mir-4279	5	31971965	31972022	-1	32146700	4	1	1		1
hsa-mir-4280	5	86446452	86446527	-1	86453700	3		1		1	1
hsa-mir-4281	5	175989046	175989107	-1	175989500	5	1	1		1	1
hsa-mir-4282	6	73734131	73734197	-1	73770400	3	1	1
hsa-mir-4283-1	7	57027434	57027513	-1	57028000	2		1		1
hsa-mir-4283-2	7	62718903	62718982	1	62718100	2		1		1
hsa-mir-4284	7	72763583	72763663	1	72756200	3		1		1	1
hsa-mir-4285	7	101723089	101723173	1	101719000	2.88889		1		1	1
hsa-mir-4286	8	10561898	10561990	1	10561200	2		1		1
hsa-mir-4287	8	27799475	27799552	-1	27818200	4	1	1		1
hsa-mir-4288	8	28418552	28418618	-1	28477000	4	1	1		1
hsa-mir-4289	9	90550571	90550640	-1	90550900	3		1		1	1
hsa-mir-429	1	1094248	1094330	1	1083300	3.85714		1	1	1	1
hsa-mir-4290	9	91825543	91825637	-1	92235500	2.66667		1		1	1
hsa-mir-4291	9	95621460	95621524	1	95489900	3		1		1	1
hsa-mir-4292	9	138845230	138845296	1	138823100	3		1		1	1
hsa-mir-4293	10	14465205	14465282	-1	14544100	3.33333	1	1		1
hsa-mir-4294	10	49863563	49863638	-1	49864100	2		1		1
hsa-mir-4295	10	114383919	114384003	1	114280700	3		1		1	1
hsa-mir-4296	10	126711342	126711429	-1	126837200	5	1	1		1	1
hsa-mir-4297	10	131531553	131531628	-1	131652000	4.66667	1	1		1	1
hsa-mir-4298	11	1837270	1837342	-1	1870000	4.85714	1	1		1	1
hsa-mir-4299	11	11634774	11634845	-1	11819400	2.8		1		1	1
hsa-mir-4300	11	81279431	81279526	-1	81488700	3.8	1	1		1
hsa-mir-4301	11	112825955	112826020	-1	112851000	4.85714	1	1		1	1
hsa-mir-4302	12	25918220	25918279	-1	26001500	3		1		1	1
hsa-mir-4303	12	96913292	96913357	-1	97315700	2.57143		1		1	1
hsa-mir-4304	12	122061167	122061228	-1	122085000	3.85714	1	1		1
hsa-mir-4305	13	39136171	39136272	-1	39137200	3	1	1
hsa-mir-4306	13	99093314	99093404	1	99057100	3		1		1	1
hsa-mir-4307	14	26447688	26447771	1	26174300	3		1		1	1
hsa-mir-4308	14	54414581	54414661	-1	54438800	5	1	1		1	1
hsa-mir-4309	14	102075734	102075816	1	102054200	3		1		1	1
hsa-mir-431	14	100417097	100417210	1	100417000	2		1		1
hsa-mir-4310	15	39945985	39946041	-1	39973500	5	1	1		1	1
hsa-mir-4311	15	64119625	64119724	1	64061500	2.88889		1		1	1
hsa-mir-4312	15	66881243	66881318	-1	66900100	4.85714	1	1		1	1
hsa-mir-4313	15	73841611	73841711	-1	73842700	3	1	1
hsa-mir-4314	17	7932099	7932190	1	7932000	2		1		1
hsa-mir-4315-1	17	40908512	40908584	-1	40923800	5	1	1		1	1
hsa-mir-4315-2	17	60248610	60248682	-1	60248800	4	1	1		1
hsa-mir-4316	17	72904661	72904731	-1	72909700	4	1	1		1
hsa-mir-4317	18	6364360	6364424	-1	6404100	4.85714	1	1		1	1
hsa-mir-4318	18	33491096	33491176	1	33402600	3		1		1	1
hsa-mir-4319	18	40804045	40804129	-1	40808800	2		1		1
hsa-mir-432	14	100420573	100420666	1	100420200	2		1		1
hsa-mir-4320	18	45906867	45906931	-1	45975100	4.77778	1	1		1	1
hsa-mir-4321	19	2201638	2201717	1	2201600	3		1		1	1
hsa-mir-4322	19	10202089	10202161	1	10202000	3		1		1	1
hsa-mir-4323	19	47329437	47329505	-1	47372000	5	1	1		1	1
hsa-mir-4324	19	54503866	54503937	-1	54504100	4	1	1		1
hsa-mir-4325	20	55329965	55330054	-1	55338000	4	1	1		1
hsa-mir-4326	20	61388605	61388663	1	61386600	3		1		1	1
hsa-mir-4327	21	30669483	30669567	-1	30678100	2		1		1
hsa-mir-4328	X	78043347	78043402	-1	78083600	3		1		1	1
hsa-mir-4329	X	111910602	111910672	-1	111970600	5	1	1		1	1
hsa-mir-433	14	100417976	100418068	1	100417800	2		1		1
hsa-mir-4330	X	150087352	150087456	1	150001800	2.75		1		1	1
hsa-mir-448	X	113964273	113964383	1	113741100	3		1		1	1
hsa-mir-449a	5	54502117	54502207	-1	54504600	6	1	1	1	1	1
hsa-mir-449b	5	54502231	54502327	-1	54504600	6	1	1	1	1	1
hsa-mir-449c	5	54503847	54503938	-1	54504600	6	1	1	1	1	1
hsa-mir-450a-1	X	133502037	133502127	-1	133504800	2		1		1
hsa-mir-450a-2	X	133502204	133502303	-1	133504800	2		1		1
hsa-mir-450b	X	133501881	133501958	-1	133504800	2		1		1
hsa-mir-451	17	24212513	24212584	-1	24212800	4	1	1		1
hsa-mir-452	X	150878756	150878840	-1	150893700	4.875	1	1		1	1
hsa-mir-454	17	54569901	54570015	-1	54587100	5	1	1		1	1
hsa-mir-455	9	116011535	116011630	1	115960100	2.875		1		1	1
hsa-mir-466	3	31178200	31178283	-1	31548400	4		1	1	1	1
hsa-mir-483	11	2111940	2112015	-1	2115000	5	1	1		1	1
hsa-mir-484	16	15644652	15644730	1	15644600	2		1		1
hsa-mir-485	14	100591509	100591581	1	100591300	2		1		1
hsa-mir-486	8	41637116	41637183	-1	41774200	4.75	1	1		1	1
hsa-mir-487a	14	100588536	100588615	1	100588300	2		1		1
hsa-mir-487b	14	100582545	100582628	1	100582500	2		1		1
hsa-mir-488	1	175265122	175265204	-1	175400400	5.875	1	1	1	1	1
hsa-mir-489	7	92951184	92951267	-1	93041700	5	1	1		1	1
hsa-mir-490	7	136238454	136238581	1	136205000	3		1		1	1
hsa-mir-491	9	20706104	20706187	1	20699100	3		1		1	1
hsa-mir-492	12	93752305	93752420	1	93569300	3		1		1	1
hsa-mir-493	14	100405150	100405238	1	100404800	2		1		1
hsa-mir-494	14	100565724	100565804	1	100562200	2		1		1
hsa-mir-495	14	100569845	100569926	1	100568200	2		1		1
hsa-mir-496	14	100596663	100596764	1	100596500	2		1		1
hsa-mir-497	17	6861954	6862065	-1	6863600	5	1	1		1	1
hsa-mir-498	19	58869263	58869386	1	58868700	2		1		1
hsa-mir-499	20	33041840	33041961	1	33036000	2		1		1
hsa-mir-500	X	49659779	49659862	1	49574400	3		1		1	1
hsa-mir-500b	X	49662020	49662098	1	49574400	3		1		1	1
hsa-mir-501	X	49661070	49661153	1	49574400	3		1		1	1
hsa-mir-502	X	49665946	49666031	1	49574400	3		1		1	1
hsa-mir-503	X	133508024	133508094	-1	133508100	5	1	1		1	1
hsa-mir-504	X	137577538	137577620	-1	137618700	5	1	1		1	1
hsa-mir-505	X	138833973	138834056	-1	138842800	5	1	1		1	1
hsa-mir-506	X	146119930	146120053	-1	146800300	2.85714		1		1	1
hsa-mir-507	X	146120194	146120287	-1	146800300	2.85714		1		1	1
hsa-mir-508	X	146126123	146126237	-1	146800300	2.85714		1		1	1
hsa-mir-509-1	X	146149742	146149835	-1	146800300	2.875		1		1	1
hsa-mir-509-2	X	146147970	146148060	-1	146800300	2.85714		1		1	1
hsa-mir-509-3	X	146148862	146148936	-1	146800300	2.85714		1		1	1
hsa-mir-510	X	146161545	146161618	-1	146800300	2.83333		1		1	1
hsa-mir-511-1	10	17927113	17927199	1	17921000	2		1		1
hsa-mir-511-2	10	18174042	18174128	1	18168000	2		1		1
hsa-mir-512-1	19	58861745	58861828	1	58861700	2		1		1
hsa-mir-512-2	19	58864223	58864320	1	58864200	2		1		1
hsa-mir-513a-1	X	146102673	146102801	-1	146800300	2.8		1		1	1
hsa-mir-513a-2	X	146115036	146115162	-1	146800300	2.8		1		1	1
hsa-mir-513b	X	146088254	146088337	-1	146800300	2.8		1		1	1
hsa-mir-513c	X	146078914	146078997	-1	146800300	2.8		1		1	1
hsa-mir-514-1	X	146168457	146168554	-1	146800300	2.875		1		1	1
hsa-mir-514-2	X	146171153	146171240	-1	146800300	2.875		1		1	1
hsa-mir-514-3	X	146173851	146173938	-1	146800300	2.875		1		1	1
hsa-mir-514b	X	146139361	146139440	-1	146139800	2.8	1	1
hsa-mir-515-1	19	58874069	58874151	1	58874000	2		1		1
hsa-mir-515-2	19	58880075	58880157	1	58880000	2		1		1
hsa-mir-516a-1	19	58951807	58951896	1	58951400	2		1		1
hsa-mir-516a-2	19	58956199	58956288	1	58956000	2		1		1
hsa-mir-516b-1	19	58931911	58932000	1	58931400	2		1		1
hsa-mir-516b-2	19	58920508	58920592	1	58919900	2		1		1
hsa-mir-517a	19	58907334	58907420	1	58907200	2		1		1
hsa-mir-517b	19	58916142	58916208	1	58916000	2		1		1
hsa-mir-517c	19	58936379	58936473	1	58936300	2		1		1
hsa-mir-518a-1	19	58926072	58926156	1	58926000	2		1		1
hsa-mir-518a-2	19	58934399	58934485	1	58934300	2		1		1
hsa-mir-518b	19	58897803	58897885	1	58897600	2		1		1
hsa-mir-518c	19	58903801	58903901	1	58903700	2		1		1
hsa-mir-518d	19	58929943	58930029	1	58929400	2		1		1
hsa-mir-518e	19	58924904	58924991	1	58924900	2		1		1
hsa-mir-518f	19	58895081	58895167	1	58894900	2		1		1
hsa-mir-519a-1	19	58947463	58947547	1	58947300	2		1		1
hsa-mir-519a-2	19	58957410	58957496	1	58957300	2		1		1
hsa-mir-519b	19	58890279	58890359	1	58890200	2		1		1
hsa-mir-519c	19	58881535	58881621	1	58881000	2		1		1
hsa-mir-519d	19	58908413	58908500	1	58908200	2		1		1
hsa-mir-519e	19	58875006	58875089	1	58874800	2		1		1
hsa-mir-520a	19	58885947	58886031	1	58885800	2		1		1
hsa-mir-520b	19	58896293	58896353	1	58896000	2		1		1
hsa-mir-520c	19	58902519	58902605	1	58902300	2		1		1
hsa-mir-520d	19	58915162	58915248	1	58915100	2		1		1
hsa-mir-520e	19	58870777	58870863	1	58870700	2		1		1
hsa-mir-520f	19	58877225	58877311	1	58877000	2		1		1
hsa-mir-520g	19	58917232	58917321	1	58917100	2		1		1
hsa-mir-520h	19	58937578	58937665	1	58937400	2		1		1
hsa-mir-521-1	19	58943702	58943788	1	58943700	2		1		1
hsa-mir-521-2	19	58911660	58911746	1	58911500	2		1		1
hsa-mir-522	19	58946277	58946363	1	58946100	2		1		1
hsa-mir-523	19	58893451	58893537	1	58893400	2		1		1
hsa-mir-524	19	58906068	58906154	1	58904600	2		1		1
hsa-mir-525	19	58892599	58892683	1	58892300	2		1		1
hsa-mir-526a-1	19	58901318	58901402	1	58901100	2		1		1
hsa-mir-526a-2	19	58921988	58922052	1	58921700	2		1		1
hsa-mir-526b	19	58889459	58889541	1	58888800	2		1		1
hsa-mir-527	19	58949084	58949168	1	58949000	2		1		1
hsa-mir-532	X	49654494	49654584	1	49574400	3		1		1	1
hsa-mir-539	14	100583411	100583488	1	100583400	2		1		1
hsa-mir-541	14	100600585	100600668	1	100600100	2		1		1
hsa-mir-542	X	133503037	133503133	-1	133504000	2		1		1
hsa-mir-543	14	100568077	100568154	1	100568000	2		1		1
hsa-mir-544	14	100584748	100584838	1	100583400	2		1		1
hsa-mir-544b	3	125933976	125934053	1	125932000	4		1	1	1	1
hsa-mir-545	X	73423664	73423769	-1	73428300	5	1	1		1	1
hsa-mir-548a-1	6	18679994	18680090	1	18649800	2		1		1
hsa-mir-548a-2	6	135601991	135602087	1	135587800	3		1		1	1
hsa-mir-548a-3	8	105565773	105565869	-1	105567100	2		1		1
hsa-mir-548b	6	119431911	119432007	-1	119441000	5	1	1		1	1
hsa-mir-548c	12	63302556	63302652	1	63296600	3		1		1	1
hsa-mir-548d-1	8	124429455	124429551	-1	124477600	4.85714	1	1		1	1
hsa-mir-548d-2	17	62898067	62898163	-1	62959500	4	1	1		1
hsa-mir-548e	10	112738674	112738761	1	112738300	2		1		1
hsa-mir-548f-1	10	56037640	56037723	-1	56230900	4	1	1		1
hsa-mir-548f-2	2	212999232	212999329	-1	213111400	6	1	1	1	1	1
hsa-mir-548f-3	5	109877429	109877515	-1	110090200	4	1	1			1
hsa-mir-548f-4	7	146706042	146706146	-1	146723600	3	1	1
hsa-mir-548f-5	X	32569512	32569597	-1	32572300	4	1	1		1
hsa-mir-548g	4	148485231	148485319	-1	148487800	2		1		1
hsa-mir-548h-1	14	63631495	63631596	-1	63634400	3	1	1
hsa-mir-548h-2	16	11307798	11307885	-1	11318100	3	1	1
hsa-mir-548h-3	17	13387571	13387688	-1	13444600	5	1	1		1	1
hsa-mir-548h-4	8	26962287	26962397	-1	27000600	2.83333	1	1
hsa-mir-548i-1	3	126991937	126992085	-1	127117000	3.66667		1	1	1	1
hsa-mir-548i-2	4	9166887	9167035	-1	9302000	3.66667		1	1	1	1
hsa-mir-548i-3	8	7983873	7984021	-1	7984900	2		1		1
hsa-mir-548i-4	X	83367416	83367492	-1	83643200	3		1		1	1
hsa-mir-548j	22	25281178	25281289	-1	25316000	4.4	1	1		1	1
hsa-mir-548k	11	69807709	69807824	1	69795500	3		1		1	1
hsa-mir-548l	11	93839309	93839394	-1	93866500	5	1	1		1	1
hsa-mir-548m	X	94204796	94204881	-1	95826000	3		1		1	1
hsa-mir-548n	7	34946897	34946971	-1	35044100	5	1	1		1	1
hsa-mir-548o	7	101833194	101833307	-1	101834900	3	1	1
hsa-mir-548p	5	100180085	100180168	-1	100266700	6	1	1	1	1	1
hsa-mir-548q	10	12807259	12807358	-1	12843000	4	1	1		1
hsa-mir-548s	2	11825021	11825102	1	11804600	4		1	1	1	1
hsa-mir-548t	4	174425886	174425959	1	174327900	4		1	1	1	1
hsa-mir-548u	6	57362889	57362969	1	57341800	3		1		1	1
hsa-mir-548v	8	17583367	17583446	-1	17599100	5	1	1		1	1
hsa-mir-548w	16	25944059	25944132	1	25757700	3		1		1	1
hsa-mir-548x	21	18980279	18980353	-1	21292300	3		1		1	1
hsa-mir-549	15	78921374	78921469	-1	78958200	3	1	1
hsa-mir-550-1	7	30295935	30296031	1	30292300	3		1		1	1
hsa-mir-550-2	7	32739118	32739214	1	32736300	3		1		1	1
hsa-mir-551a	1	3467119	3467214	-1	3517900	5.71429	1	1	1	1	1
hsa-mir-551b	3	169752336	169752431	1	169744200	2		1		1
hsa-mir-552	1	34907787	34907882	-1	34919600	2		1		1
hsa-mir-553	1	100519385	100519452	1	100504500	4		1	1	1	1
hsa-mir-554	1	149784896	149784991	1	149779500	4		1	1	1	1
hsa-mir-555	1	153582765	153582860	-1	153798700	6	1	1	1	1	1
hsa-mir-556	1	160578960	160579054	1	160306600	4		1	1	1	1
hsa-mir-557	1	166611386	166611483	1	166584300	2.57143		1		1	1
hsa-mir-558	2	32610724	32610817	1	32436700	4		1	1	1	1
hsa-mir-559	2	47458318	47458413	1	47450700	3.8		1	1	1	1
hsa-mir-561	2	188870464	188870560	1	188865800	3.83333		1	1	1	1
hsa-mir-562	2	232745607	232745701	1	232535000	4		1	1	1	1
hsa-mir-563	3	15890282	15890360	1	15876900	3.875		1	1	1	1
hsa-mir-564	3	44878384	44878477	1	44878300	4		1	1	1	1
hsa-mir-566	3	50185763	50185856	1	50168100	4		1	1	1	1
hsa-mir-567	3	113314338	113314435	1	113288100	3.88889		1	1	1	1
hsa-mir-568	3	115518012	115518106	-1	115518200	4	1	1		1
hsa-mir-569	3	172307147	172307242	-1	172660500	5.875	1	1	1	1	1
hsa-mir-570	3	196911452	196911548	1	196870700	4		1	1	1	1
hsa-mir-571	4	333946	334041	1	322000	4		1	1	1	1
hsa-mir-572	4	10979549	10979643	1	10979500	3			1	1	1
hsa-mir-573	4	24130913	24131011	-1	24131300	4	1	1		1
hsa-mir-574	4	38546048	38546143	1	38546000	2.71429		1	1	1
hsa-mir-575	4	83893514	83893607	-1	83939000	5.75	1	1	1	1	1
hsa-mir-576	4	110629303	110629400	1	110574800	3.75		1	1	1	1
hsa-mir-577	4	115797364	115797459	1	115797200	2		1		1
hsa-mir-578	4	166526844	166526939	1	166520100	4		1	1	1	1
hsa-mir-579	5	32430241	32430338	-1	32480500	5.85714	1	1	1	1	1
hsa-mir-580	5	36183751	36183847	-1	36187600	6	1	1	1	1	1
hsa-mir-581	5	53283091	53283186	-1	53642000	5.88889	1	1	1	1	1
hsa-mir-582	5	59035189	59035286	-1	59224900	5.875	1	1	1	1	1
hsa-mir-583	5	95440598	95440672	1	95440200	2		1		1
hsa-mir-584	5	148422069	148422165	-1	148422700	5	1	1		1	1
hsa-mir-585	5	168623183	168623276	-1	168660500	4.875	1	1		1	1
hsa-mir-586	6	45273389	45273485	-1	45453500	5	1	1		1	1
hsa-mir-587	6	107338693	107338788	1	107337300	2		1		1
hsa-mir-588	6	126847470	126847552	1	126847000	2		1		1
hsa-mir-589	7	5501976	5502074	-1	5519900	4.875	1	1		1	1
hsa-mir-590	7	73243464	73243560	1	73227500	3		1		1	1
hsa-mir-591	7	95686910	95687004	-1	95789200	5	1	1		1	1
hsa-mir-592	7	126485378	126485474	-1	126670500	4	1	1		1
hsa-mir-593	7	127509149	127509248	1	127460600	3		1		1	1
hsa-mir-595	7	158018171	158018266	-1	158073000	4.5	1	1		1	1
hsa-mir-596	8	1752804	1752880	1	1723100	3		1		1	1
hsa-mir-597	8	9636592	9636688	1	9453300	3		1		1	1
hsa-mir-598	8	10930126	10930222	-1	11095600	5	1	1		1	1
hsa-mir-599	8	100618040	100618134	-1	100637900	3	1	1
hsa-mir-600	9	124913646	124913743	-1	124913900	4	1	1		1
hsa-mir-601	9	125204625	125204703	-1	125732200	4.75	1	1		1	1
hsa-mir-602	9	139852692	139852789	1	139851800	2		1		1
hsa-mir-603	10	24604620	24604716	1	24585100	3		1		1	1
hsa-mir-604	10	29873939	29874032	-1	30064700	5	1	1		1	1
hsa-mir-605	10	52729339	52729421	1	52509400	3		1		1	1
hsa-mir-606	10	76982222	76982317	1	76982200	3		1		1	1
hsa-mir-607	10	98578416	98578511	-1	98581600	3		1		1	1
hsa-mir-608	10	102724732	102724831	1	102722800	2		1		1
hsa-mir-609	10	105968537	105968631	-1	105982000	5	1	1		1	1
hsa-mir-610	11	28034938	28035033	1	27732300	3		1		1	1
hsa-mir-611	11	61316543	61316609	-1	61316700	1		1
hsa-mir-612	11	64968505	64968604	1	64967900	3		1		1	1
hsa-mir-613	12	12808850	12808944	1	12781800	3		1		1	1
hsa-mir-614	12	12960030	12960119	1	12959700	2		1		1
hsa-mir-615	12	52714001	52714096	1	52714000	3		1		1	1
hsa-mir-616	12	56199213	56199309	-1	56200400	5	1	1		1	1
hsa-mir-617	12	79750443	79750539	-1	79855500	4.85714	1	1		1	1
hsa-mir-618	12	79853646	79853743	-1	79855500	4.875	1	1		1	1
hsa-mir-619	12	107754813	107754911	-1	107775400	4.4	1	1		1	1
hsa-mir-620	12	115070748	115070842	-1	115199300	4.4	1	1		1	1
hsa-mir-621	13	40282902	40282997	1	40282900	2		1		1
hsa-mir-622	13	89681437	89681532	1	89681200	2		1		1
hsa-mir-623	13	98806386	98806483	1	98806300	3		1		1	1
hsa-mir-624	14	30553603	30553699	-1	30565300	4.83333	1	1		1	1
hsa-mir-625	14	65007573	65007657	1	64992600	3		1		1	1
hsa-mir-626	15	39771075	39771168	1	39741500	3		1		1	1
hsa-mir-627	15	40279060	40279156	-1	40287600	5	1	1		1	1
hsa-mir-628	15	53452430	53452524	-1	53487500	5	1	1		1	1
hsa-mir-629	15	68158765	68158861	-1	68174100	5	1	1		1	1
hsa-mir-630	15	70666612	70666708	1	70666600	2		1		1
hsa-mir-631	15	73433005	73433079	-1	73433200	4	1	1		1
hsa-mir-632	17	27701241	27701334	1	27701200	3		1		1	1
hsa-mir-633	17	58375308	58375405	1	58241500	3		1		1	1
hsa-mir-634	17	62213652	62213748	1	62119200	3		1		1	1
hsa-mir-635	17	63932187	63932284	-1	63965100	4.85714	1	1		1	1
hsa-mir-636	17	72244127	72244225	-1	72244400	4	1	1		1
hsa-mir-637	19	3912412	3912510	-1	3920700	5	1	1		1	1
hsa-mir-638	19	10690080	10690179	1	10690000	3		1		1	1
hsa-mir-639	19	14501355	14501452	1	14501300	3		1		1	1
hsa-mir-640	19	19406872	19406967	1	19379600	3		1		1	1
hsa-mir-641	19	45480290	45480388	-1	45482500	5	1	1		1	1
hsa-mir-642	19	50870026	50870122	1	50866200	2.875		1		1	1
hsa-mir-643	19	57476862	57476958	1	57475100	3		1		1	1
hsa-mir-644	20	32517791	32517884	1	32416000	3		1		1	1
hsa-mir-645	20	48635730	48635823	1	48635700	2		1		1
hsa-mir-646	20	58316927	58317020	1	58167500	3		1		1	1
hsa-mir-647	20	62044428	62044523	-1	62058100	4.75	1	1		1	1
hsa-mir-648	22	16843634	16843727	-1	16887200	5	1	1		1	1
hsa-mir-649	22	19718465	19718561	-1	19728200	3	1	1
hsa-mir-650	22	21495270	21495365	1	21491600	2.83333		1		1	1
hsa-mir-651	X	8055006	8055102	1	7966300	3		1		1	1
hsa-mir-652	X	109185213	109185310	1	109134900	3		1		1	1
hsa-mir-653	7	92950008	92950103	-1	93041700	5	1	1		1	1
hsa-mir-654	14	100576309	100576389	1	100576300	2		1		1
hsa-mir-655	14	100585640	100585736	1	100585600	2		1		1
hsa-mir-656	14	100602814	100602891	1	100602500	2		1		1
hsa-mir-657	17	76713671	76713768	-1	76717100	4	1	1		1
hsa-mir-659	22	36573631	36573727	-1	36575200	5	1	1		1	1
hsa-mir-660	X	49664589	49664685	1	49574400	3		1		1	1
hsa-mir-661	8	145091347	145091435	-1	145092500	5	1	1		1	1
hsa-mir-662	16	760184	760278	1	759300	3		1		1	1
hsa-mir-663	20	26136822	26136914	-1	26137100	5	1	1		1	1
hsa-mir-663b	2	132731009	132731123	-1	132732000	6	1	1	1	1	1
hsa-mir-664	1	218440503	218440584	-1	218512300	6	1	1	1	1	1
hsa-mir-665	14	100411123	100411194	1	100403100	2		1		1
hsa-mir-668	14	100591348	100591413	1	100591300	2		1		1
hsa-mir-670	11	43537782	43537879	1	43536800	3		1		1	1
hsa-mir-671	7	150566440	150566557	1	150562100	3		1		1	1
hsa-mir-675	11	1974565	1974637	-1	1974800	5	1	1		1	1
hsa-mir-7-1	9	85774483	85774592	-1	85782900	5	1	1		1	1
hsa-mir-7-2	15	86956060	86956169	1	86949300	3		1		1	1
hsa-mir-7-3	19	4721682	4721791	1	4720100	2		1		1
hsa-mir-708	11	78790714	78790801	-1	78827800	5	1	1		1	1
hsa-mir-711	3	48591339	48591414	-1	48592000	4	1	1		1
hsa-mir-718	X	152938565	152938634	-1	152938700	3		1		1	1
hsa-mir-720	3	165541823	165541932	1	165204800	3		1	1	1
hsa-mir-744	17	11925941	11926038	1	11866400	3		1		1	1
hsa-mir-758	14	100562110	100562197	1	100562100	2		1		1
hsa-mir-759	13	52282186	52282276	1	52211900	2.88889		1		1	1
hsa-mir-760	1	94084976	94085055	1	94084900	4		1	1	1	1
hsa-mir-761	1	52074604	52074662	-1	52116900	6	1	1	1	1	1
hsa-mir-762	16	30812725	30812807	1	30812700	3		1		1	1
hsa-mir-764	X	113780174	113780258	1	113741100	3		1		1	1
hsa-mir-765	1	155172547	155172660	-1	155281700	5.875	1	1	1	1	1
hsa-mir-766	X	118664729	118664839	-1	118710800	4.75	1	1		1	1
hsa-mir-767	X	151312549	151312657	-1	151370300	5	1	1		1	1
hsa-mir-769	19	51214030	51214147	1	51214000	2		1		1
hsa-mir-770	14	100388480	100388577	1	100385900	3		1		1	1
hsa-mir-802	21	36014883	36014976	1	35936700	3		1		1	1
hsa-mir-873	9	28878877	28878953	-1	29202200	5	1	1		1	1
hsa-mir-874	5	137011160	137011237	-1	137099300	5	1	1		1	1
hsa-mir-875	8	100618190	100618265	-1	100637900	3	1	1
hsa-mir-876	9	28853624	28853704	-1	29202200	5	1	1		1	1
hsa-mir-877	6	30660088	30660173	1	30647600	2.88889		1		1	1
hsa-mir-885	3	10411173	10411246	-1	10427300	4	1	1		1
hsa-mir-886	5	135444076	135444196	-1	135444300	3		1		1	1
hsa-mir-887	5	15988291	15988369	1	15553800	3.71429		1	1	1	1
hsa-mir-888	X	144883994	144884070	-1	144886500	2		1		1
hsa-mir-889	14	100583991	100584069	1	100583400	2		1		1
hsa-mir-890	X	144883485	144883561	-1	144883700	2		1		1
hsa-mir-891a	X	144917004	144917082	-1	144917700	2		1		1
hsa-mir-891b	X	144890263	144890341	-1	144890900	2		1		1
hsa-mir-892a	X	144885879	144885953	-1	144886500	2		1		1
hsa-mir-892b	X	144886408	144886484	-1	144886500	2		1		1
hsa-mir-9-1	1	154656757	154656845	-1	154658000	6	1	1	1	1	1
hsa-mir-9-2	5	87998427	87998513	-1	88010000	6	1	1	1	1	1
hsa-mir-9-3	15	87712252	87712341	1	87712100	3		1		1	1
hsa-mir-920	12	24256622	24256696	1	23024200	3		1		1	1
hsa-mir-921	1	164390604	164390659	-1	164400900	6	1	1	1	1	1
hsa-mir-922	3	198885764	198885844	-1	198886100	4	1	1		1
hsa-mir-924	18	35456085	35456137	-1	35634200	5	1	1		1	1
hsa-mir-92a-1	13	90801569	90801646	1	90801400	3		1		1	1
hsa-mir-92a-2	X	133131234	133131308	-1	133133300	3		1		1	1
hsa-mir-92b	1	153431592	153431687	1	153431500	4		1	1	1	1
hsa-mir-93	7	99529327	99529406	-1	99534600	5	1	1		1	1
hsa-mir-933	2	175740607	175740683	-1	175740800	5	1	1	1	1
hsa-mir-934	X	135460703	135460785	1	135458900	2		1		1
hsa-mir-935	19	59177373	59177463	1	59177300	3		1		1	1
hsa-mir-936	10	105797837	105797934	-1	105799200	4	1	1		1
hsa-mir-937	8	144967115	144967200	-1	144969500	4.77778	1	1		1	1
hsa-mir-938	10	29931199	29931281	-1	30064300	5	1	1		1	1
hsa-mir-939	8	145590172	145590253	-1	145605300	4.77778	1	1		1	1
hsa-mir-940	16	2261749	2261842	1	2260200	3		1		1	1
hsa-mir-941-1	20	62021238	62021326	1	61998700	3		1		1	1
hsa-mir-941-2	20	62021545	62021633	1	61998700	3		1		1	1
hsa-mir-941-3	20	62021657	62021745	1	61998700	3		1		1	1
hsa-mir-942	1	117438788	117438873	1	117404700	4		1	1	1	1
hsa-mir-943	4	1957909	1958002	-1	1980300	5.88889	1	1	1	1	1
hsa-mir-944	3	191030405	191030492	1	191028800	2		1		1
hsa-mir-95	4	8057928	8058008	-1	8211300	5.6	1	1	1	1	1
hsa-mir-96	7	129201768	129201845	-1	129206600	3		1		1	1
hsa-mir-98	X	53599909	53600027	-1	53602400	4	1	1		1
hsa-mir-99a	21	16833280	16833360	1	16829500	3		1		1	1
hsa-mir-99b	19	56887677	56887746	1	56887600	3		1		1	1
mmu-let-7a-1	13	48633548	48633641	-1	48641000	3.77778		1	1	1	1
mmu-let-7a-2	9	41344799	41344894	1	41184600	4		1	1	1	1
mmu-let-7b	15	85537749	85537833	1	85502500	3.88889		1	1	1	1
mmu-let-7c-1	16	77599902	77599995	1	77597100	2.88889		1		1	1
mmu-let-7c-2	15	85537033	85537127	1	85502500	3.88889		1	1	1	1
mmu-let-7d	13	48631381	48631483	-1	48632400	3.88889	1	1		1
mmu-let-7e	17	17967316	17967408	1	17967100	3		1		1	1
mmu-let-7f-1	13	48633198	48633286	-1	48641000	3.77778		1	1	1	1
mmu-let-7f-2	X	148346889	148346971	1	148238400	3.88889		1	1	1	1
mmu-let-7g	9	106081171	106081258	1	106073600	3.875		1	1	1	1
mmu-let-7i	10	122422696	122422780	-1	122422800	5	1	1		1	1
mmu-mir-1-1	2	180123753	180123829	1	180121100	3		1		1	1
mmu-mir-1-2	18	10785479	10785550	-1	11048600	3.66667		1	1	1	1
mmu-mir-1-2-as	18	10785444	10785565	1	10725600	4		1	1	1	1
mmu-mir-100	9	41339508	41339587	1	41184600	4		1	1	1	1
mmu-mir-101a	4	101019550	101019632	-1	101028800	6	1	1	1	1	1
mmu-mir-101b	19	29209769	29209865	1	29176100	4		1	1	1	1
mmu-mir-103-1	11	35595898	35595983	1	35583500	4		1	1	1	1
mmu-mir-103-2	2	131113788	131113873	1	131088200	4		1	1	1	1
mmu-mir-105	X	69836839	69836918	-1	69901300	5	1	1		1	1
mmu-mir-106a	X	50095680	50095744	-1	50097700	6	1	1	1	1	1
mmu-mir-106b	5	138606965	138607046	-1	138613000	6	1	1	1	1	1
mmu-mir-107	19	34895177	34895263	-1	34952300	5	1	1		1	1
mmu-mir-10a	11	96178479	96178588	1	96176200	4		1	1	1	1
mmu-mir-10b	2	74564127	74564194	1	74550100	4		1	1	1	1
mmu-mir-1186	8	32213393	32213514	-1	32222200	3		1	1		1
mmu-mir-1186b	8	98487444	98487507	1	98412300	3			1	1	1
mmu-mir-1187	5	83227969	83228090	-1	83232300	2		1		1
mmu-mir-1188	12	110850032	110850151	1	110835500	3		1		1	1
mmu-mir-1190	12	102259883	102260003	-1	102267000	5.83333	1	1	1	1	1
mmu-mir-1191	7	27990555	27990674	1	27985300	3		1		1	1
mmu-mir-1192	19	23223921	23224041	1	23217000	4		1	1	1	1
mmu-mir-1193	12	110953881	110954001	1	110951100	2		1		1
mmu-mir-1195	17	71209818	71209940	-1	71210100	3	1	1
mmu-mir-1196	14	62371057	62371175	-1	62376300	3		1		1	1
mmu-mir-1197	12	110950527	110950646	1	110948200	2		1		1
mmu-mir-1198	X	7384227	7384347	1	7367200	3		1		1	1
mmu-mir-1199	8	86535414	86535532	-1	86536000	5	1	1		1	1
mmu-mir-122	18	65408515	65408580	1	65404300	3		1		1	1
mmu-mir-124-1	14	65209494	65209578	1	65206200	3.875		1	1	1	1
mmu-mir-124-2	3	17695662	17695770	1	17694900	3		1	1		1
mmu-mir-124-3	2	180628745	180628812	1	180628700	4		1	1	1	1
mmu-mir-125a	17	17967776	17967843	1	17967100	3		1		1	1
mmu-mir-125b-1	9	41390009	41390085	1	41390000	2		1		1
mmu-mir-125b-2	16	77646518	77646588	1	77646500	3		1		1	1
mmu-mir-126	2	26446877	26446949	1	26442200	3.55556		1	1	1	1
mmu-mir-127	12	110831056	110831125	1	110830200	2		1		1
mmu-mir-1274a	X	64206353	64206435	1	63910100	2				1	1
mmu-mir-128-1	1	130098938	130099007	1	130000200	4		1	1	1	1
mmu-mir-128-2	9	112021140	112021215	-1	112090100	5	1	1		1	1
mmu-mir-129-1	6	28972619	28972691	1	28967900	2.88889		1		1	1
mmu-mir-129-2	2	94081521	94081610	-1	94081700	4		1	1	1	1
mmu-mir-1306	16	18284301	18284371	-1	18289200	5.77778	1	1	1	1	1
mmu-mir-130a	2	84581272	84581335	-1	84581800	3.88889	1	1			1
mmu-mir-130b	16	17124154	17124235	-1	17125200	5	1	1		1	1
mmu-mir-132	11	74987184	74987249	1	74986900	2		1		1
mmu-mir-133a-1	18	10782907	10782974	-1	11048600	3.66667		1	1	1	1
mmu-mir-133a-2	2	180133084	180133187	1	180121100	3		1		1	1
mmu-mir-133b	1	20672850	20672968	1	20661300	2		1		1
mmu-mir-134	12	110972349	110972419	1	110972200	2		1		1
mmu-mir-135a-1	9	106056455	106056544	1	106051500	3		1		1	1
mmu-mir-135a-2	10	91534831	91534930	-1	91537900	3	1	1
mmu-mir-135b	1	134094665	134094761	1	134086900	4		1	1	1	1
mmu-mir-136	12	110833537	110833598	1	110832800	2		1		1
mmu-mir-137	3	118136775	118136847	1	117571900	3.88889		1	1	1	1
mmu-mir-138-1	9	122591994	122592092	1	122506500	2.85714		1		1	1
mmu-mir-138-2	8	96848211	96848281	1	96848200	2		1			1
mmu-mir-139	7	108623890	108623957	1	108599900	3.88889		1	1	1	1
mmu-mir-140	8	110075144	110075213	1	109960200	4		1	1	1	1
mmu-mir-141	6	124667932	124668003	-1	124668800	4.77778	1	1		1	1
mmu-mir-142	11	87570366	87570429	1	87570100	3		1		1	1
mmu-mir-143	18	61808850	61808912	-1	61824900	3		1		1	1
mmu-mir-144	11	77886507	77886572	1	77883200	3		1		1	1
mmu-mir-145	18	61807479	61807548	-1	61807900	3.88889	1	1			1
mmu-mir-146a	11	43187899	43187963	-1	43198600	3		1		1	1
mmu-mir-146b	19	46417252	46417360	1	46413200	3		1	1		1
mmu-mir-147	2	122466539	122466617	1	122463700	3.88889		1	1	1	1
mmu-mir-148a	6	51219811	51219909	-1	51220400	4		1	1	1	1
mmu-mir-148b	15	103115556	103115652	1	103105100	2.77778		1		1	1
mmu-mir-149	1	94746955	94747020	1	94728700	3.83333		1	1	1	1
mmu-mir-150	7	52377127	52377191	1	52377100	3		1		1	1
mmu-mir-151	15	73085245	73085312	-1	73087500	4	1	1		1
mmu-mir-152	11	96711707	96711779	1	96711600	4		1	1	1	1
mmu-mir-153	12	118489290	118489358	1	118392700	3.875		1	1	1	1
mmu-mir-154	12	110976643	110976708	1	110975000	2		1		1
mmu-mir-155	16	84714385	84714449	1	84703500	3.875		1	1	1	1
mmu-mir-15a	14	62250864	62250947	-1	62251300	3	1	1
mmu-mir-15b	3	68813694	68813757	1	68809400	3.88889		1	1	1	1
mmu-mir-16-1	14	62250717	62250809	-1	62251300	3	1	1
mmu-mir-16-2	3	68813824	68813918	1	68809400	3.88889		1	1	1	1
mmu-mir-17	14	115442893	115442976	1	115441500	4		1	1	1	1
mmu-mir-181a-1	1	139863032	139863118	1	139825700	3		1		1	1
mmu-mir-181a-2	2	38708255	38708330	1	38678900	3		1		1	1
mmu-mir-181b-1	1	139863216	139863295	1	139825700	3		1		1	1
mmu-mir-181b-2	2	38709350	38709438	1	38678900	3		1		1	1
mmu-mir-181c	8	86702772	86702860	-1	86707500	3.77778		1	1	1	1
mmu-mir-181d	8	86702615	86702686	-1	86707500	3.77778		1	1	1	1
mmu-mir-182	6	30115918	30115992	-1	30123600	4		1	1	1	1
mmu-mir-183	6	30119668	30119737	-1	30123600	4		1	1	1	1
mmu-mir-1839	7	88674802	88674874	1	88668600	2.88889		1		1	1
mmu-mir-184	9	89697098	89697166	-1	89803600	3.88889		1	1	1	1
mmu-mir-185	16	18327494	18327558	-1	18343900	5.85714	1	1	1	1	1
mmu-mir-186	3	157207243	157207313	1	157197400	4		1	1	1	1
mmu-mir-187	18	24587611	24587671	-1	24629200	4		1	1	1	1
mmu-mir-188	X	6825115	6825182	-1	6896400	6	1	1	1	1	1
mmu-mir-1892	12	55746920	55746999	-1	55757300	6	1	1	1	1	1
mmu-mir-1893	18	6490562	6490644	-1	6490800	6	1	1	1	1	1
mmu-mir-1894	17	36054834	36054914	1	36053900	4		1	1	1	1
mmu-mir-1895	3	133903469	133903547	-1	133903600	5	1	1		1	1
mmu-mir-1896	13	21537029	21537109	1	21536700	1.88889		1		1
mmu-mir-1897	3	34537386	34537464	1	34537300	3		1		1	1
mmu-mir-1898	15	12101247	12101329	1	12048500	3.88889		1	1	1	1
mmu-mir-1899	9	8246786	8246881	1	8184900	2		1		1
mmu-mir-18a	14	115443073	115443168	1	115441500	4		1	1	1	1
mmu-mir-18b	X	50095508	50095590	-1	50095600	1		1
mmu-mir-190	9	67084467	67084533	-1	67088500	4	1	1		1
mmu-mir-1900	9	20836695	20836772	-1	20837900	6	1	1	1	1	1
mmu-mir-1901	18	11998870	11998947	-1	11999000	6	1	1	1	1	1
mmu-mir-1902	2	104269018	104269097	-1	104269100	4	1	1		1
mmu-mir-1903	8	130883141	130883220	1	130883100	2		1		1
mmu-mir-1904	13	110694017	110694096	1	110693500	4		1	1	1	1
mmu-mir-1905	3	88340223	88340304	-1	88340400	6	1	1	1	1	1
mmu-mir-1906-1	12	110782751	110782830	1	110782700	3		1		1	1
mmu-mir-1906-2	X	86004813	86004892	-1	86005000	3	1			1
mmu-mir-1907	15	50720571	50720660	-1	50721500	5.66667	1	1	1	1	1
mmu-mir-190b	3	89873942	89874021	1	89873700	2		1		1
mmu-mir-191	9	108470650	108470723	1	108469800	3.88889		1	1	1	1
mmu-mir-192	19	6264844	6264932	1	6264500	3		1		1	1
mmu-mir-1927	1	162225995	162226103	-1	162722900	6	1	1	1	1	1
mmu-mir-1928	1	74253128	74253194	-1	74253700	2		1		1
mmu-mir-1929	10	44079482	44079574	1	43988400	4		1	1	1	1
mmu-mir-193	11	79525471	79525536	1	79524400	3.88889		1	1	1	1
mmu-mir-1930	10	77103969	77104052	1	77085200	3.8		1	1	1	1
mmu-mir-1931	10	92625530	92625648	1	92624200	3.875		1	1	1	1
mmu-mir-1932	11	119251786	119251875	1	119251400	3.83333		1	1	1	1
mmu-mir-1933	11	21244591	21244678	-1	21270400	5	1		1	1	1
mmu-mir-1934	11	69476545	69476627	1	69476200	3		1	1		1
mmu-mir-1935	11	85336223	85336282	1	85166700	4		1	1	1	1
mmu-mir-1936	12	103923138	103923230	-1	103943000	6	1	1	1	1	1
mmu-mir-1937a	12	18186049	18186166	1	18185100	1				1
mmu-mir-1937b-1	16	4820930	4821056	-1	4831800	2				1	1
mmu-mir-1937b-2	3	47285583	47285703	-1	47967500	2				1	1
mmu-mir-1937b-3	12	78481949	78482080	-1	78513700	2	1
mmu-mir-1937b-4	17	20028112	20028232	-1	20029200	1				1
mmu-mir-1937b-5	1	53753289	53753411	1	53752300	1				1
mmu-mir-1937c	3	23467108	23467172	-1	23467800	1				1
mmu-mir-1938	12	40949299	40949398	-1	40949400	5	1	1		1	1
mmu-mir-1939	13	74685504	74685594	-1	74696300	3	1			1
mmu-mir-193b	16	13449616	13449694	1	13448700	3.875		1	1	1	1
mmu-mir-194-1	1	187137198	187137264	1	187028200	4		1	1	1	1
mmu-mir-194-2	19	6264643	6264728	1	6264500	3		1		1	1
mmu-mir-1940	13	96100535	96100638	1	96095200	3.66667		1	1	1	1
mmu-mir-1941	15	101199783	101199865	1	101195200	2.88889		1		1	1
mmu-mir-1942	15	76046041	76046103	-1	76059900	6	1	1	1	1	1
mmu-mir-1943	15	79205658	79205730	-1	79233600	5.85714	1	1	1	1	1
mmu-mir-1944	15	79913281	79913354	-1	79913700	4.88889	1	1	1	1
mmu-mir-1945	16	11254461	11254538	-1	11254600	4		1	1	1	1
mmu-mir-1946a	16	32267536	32267669	-1	32269200	2		1		1
mmu-mir-1946b	9	21417888	21418020	-1	21420200	2				1	1
mmu-mir-1947	16	33105447	33105531	1	33062600	4		1	1	1	1
mmu-mir-1948	18	12873320	12873404	1	12802400	3			1	1	1
mmu-mir-1949	18	35714221	35714290	1	35713900	3		1		1	1
mmu-mir-195	11	70048544	70048637	1	70043300	3.88889		1	1	1	1
mmu-mir-1950	19	35039886	35039959	1	34996900	4		1	1	1	1
mmu-mir-1951	2	115464461	115464549	1	115407400	4		1	1	1	1
mmu-mir-1952	2	138645665	138645743	1	138221300	2.71429		1		1	1
mmu-mir-1953	2	151793265	151793353	-1	151793400	2		1			1
mmu-mir-1954	2	32507849	32507934	1	32506000	2				1	1
mmu-mir-1955	2	92032134	92032231	1	91895600	4		1	1	1	1
mmu-mir-1956	3	138189385	138189449	1	138189300	3		1		1	1
mmu-mir-1957	4	118802384	118802449	1	118781800	4		1	1	1	1
mmu-mir-1958	4	48225991	48226087	-1	48292300	5	1		1	1	1
mmu-mir-1959	5	119975609	119975683	-1	119977900	3	1	1
mmu-mir-1960	5	30497279	30497356	1	30482000	4		1	1	1	1
mmu-mir-1961	5	93217477	93217588	-1	93393700	4	1	1			1
mmu-mir-1962	7	142757845	142757965	1	142729500	3.75		1	1	1	1
mmu-mir-1963	7	29868655	29868713	-1	29910100	5	1	1		1	1
mmu-mir-1964	7	30558313	30558395	1	30554200	3		1		1	1
mmu-mir-1965	7	87297776	87297901	-1	87315900	2				1	1
mmu-mir-1966	8	108139366	108139473	1	108138300	3.88889		1	1	1	1
mmu-mir-1967	8	126546541	126546622	1	126545500	3			1	1	1
mmu-mir-1968	8	13189031	13189098	-1	13200500	6	1	1	1	1	1
mmu-mir-1969	8	73449424	73449517	1	73441700	2		1			1
mmu-mir-196a-1	11	96126478	96126579	1	96126400	2		1		1
mmu-mir-196a-2	15	102803781	102803865	1	102802800	1.88889		1		1
mmu-mir-196b	6	52180080	52180164	-1	52180500	6	1	1	1	1	1
mmu-mir-1970	X	132320653	132320756	-1	132330700	5	1	1	1		1
mmu-mir-1971	14	78591180	78591285	-1	78605000	3		1		1	1
mmu-mir-1981	1	186646286	186646367	-1	186669400	5.77778	1	1	1	1	1
mmu-mir-1982	10	80291542	80291615	1	80289800	3.875		1	1	1	1
mmu-mir-1983	13	21988787	21988918	-1	21998100	3		1		1	1
mmu-mir-199a-1	9	21300939	21301008	-1	21311400	5	1	1		1	1
mmu-mir-199a-2	1	164147945	164148054	1	164147800	2		1		1
mmu-mir-199b	2	32173980	32174089	1	32168100	3.75		1	1	1	1
mmu-mir-19a	14	115443222	115443303	1	115441500	4		1	1	1	1
mmu-mir-19b-1	14	115443527	115443613	1	115441500	4		1	1	1	1
mmu-mir-19b-2	X	50095160	50095243	-1	50095300	1		1
mmu-mir-200a	4	155429005	155429094	-1	155433400	5	1	1		1	1
mmu-mir-200b	4	155429790	155429859	-1	155433400	5	1	1		1	1
mmu-mir-200c	6	124668340	124668408	-1	124668800	4.77778	1	1		1	1
mmu-mir-201	X	65241271	65241336	-1	65242100	2		1		1
mmu-mir-202	7	147143588	147143659	-1	147143900	3	1	1
mmu-mir-203	12	113369091	113369166	1	113369000	4		1	1	1	1
mmu-mir-204	19	22825095	22825162	1	22213700	4		1	1	1	1
mmu-mir-205	1	195333657	195333724	-1	195335900	4	1	1			1
mmu-mir-206	1	20669091	20669163	1	20661300	2		1		1
mmu-mir-207	4	40669950	40670028	1	40669900	3		1		1	1
mmu-mir-208a	14	55567897	55567979	-1	55568200	5	1	1		1	1
mmu-mir-208b	14	55594537	55594613	-1	55594700	4	1	1		1
mmu-mir-20a	14	115443379	115443485	1	115441500	4		1	1	1	1
mmu-mir-20b	X	50095290	50095369	-1	50095400	1		1
mmu-mir-21	11	86397569	86397660	-1	86497300	6	1	1	1	1	1
mmu-mir-210	7	148407283	148407392	-1	148407400	3		1		1	1
mmu-mir-211	7	71350692	71350797	1	71330400	2.88889		1		1	1
mmu-mir-212	11	74986890	74986980	1	74986800	2		1		1
mmu-mir-2132	X	113400923	113401101	-1	113526800	2	1
mmu-mir-2133-1	6	3151217	3151307	1	3133600	2				1	1
mmu-mir-2133-2	17	39984071	39984165	1	39983200	4		1	1	1	1
mmu-mir-2134-1	1	169270471	169270525	-1	169280100	2				1	1
mmu-mir-2134-2	4	138894249	138894305	1	138891900	2				1	1
mmu-mir-2134-3	9	118584169	118584258	-1	118598500	2	1
mmu-mir-2134-4	9	56071492	56071548	-1	56071700	2				1	1
mmu-mir-2134-5	13	9833685	9833741	-1	9846700	2				1	1
mmu-mir-2134-6	16	11144248	11144304	1	11135000	2			1		1
mmu-mir-2135-1	2	20821605	20821714	1	20821600	2				1	1
mmu-mir-2135-2	6	145881295	145881404	-1	145881500	3	1			1
mmu-mir-2135-3	16	57391345	57391454	-1	57606800	5	1		1	1	1
mmu-mir-2135-4	14	105115139	105115245	-1	105129600	2	1
mmu-mir-2135-5	15	86025489	86025590	1	86018600	2				1	1
mmu-mir-2136	9	104328443	104328517	1	104241300	3		1		1	1
mmu-mir-2137	X	70237418	70237483	1	70232700	4		1	1	1	1
mmu-mir-2138	3	120952687	120952772	-1	120965700	5	1		1	1	1
mmu-mir-2139	4	139523441	139523535	-1	139523600	4	1	1			1
mmu-mir-214	1	164153499	164153608	1	164148300	3		1		1	1
mmu-mir-2140	18	85867321	85867373	-1	85867400	2				1	1
mmu-mir-2141	13	44844997	44845085	-1	44943600	3	1			1
mmu-mir-2145-1	4	58950891	58950984	1	58925600	4		1	1	1	1
mmu-mir-2145-2	14	78710956	78711107	-1	78831900	3		1		1	1
mmu-mir-2146	9	3258577	3258630	-1	3273500	2	1
mmu-mir-215	1	187137460	187137571	1	187028200	4		1	1	1	1
mmu-mir-216a	11	28657012	28657083	1	28635400	2		1			1
mmu-mir-216b	11	28646191	28646276	1	28635400	2		1			1
mmu-mir-217	11	28663728	28663835	1	28635400	2		1			1
mmu-mir-218-1	5	48615181	48615290	1	48380900	3		1		1	1
mmu-mir-218-2	11	35430318	35430427	1	34935200	3.88889		1	1	1	1
mmu-mir-219-1	17	34161928	34162037	-1	34162100	3		1	1		1
mmu-mir-219-2	2	29701151	29701247	-1	29701700	3	1	1
mmu-mir-22	11	75277218	75277312	1	75275800	4		1	1	1	1
mmu-mir-220	6	136348946	136349031	-1	136349300	3		1	1	1
mmu-mir-221	X	18723420	18723514	-1	18739600	3		1		1	1
mmu-mir-222	X	18724019	18724097	-1	18739600	3		1		1	1
mmu-mir-223	X	93438156	93438265	1	93435200	2		1		1
mmu-mir-224	X	69506370	69506451	-1	69520000	5.875	1	1	1	1	1
mmu-mir-23a	8	86732417	86732491	1	86722300	4		1	1	1	1
mmu-mir-23b	13	63401792	63401865	1	63401700	2		1		1
mmu-mir-24-1	13	63402516	63402583	1	63402500	2		1		1
mmu-mir-24-2	8	86732714	86732820	1	86722300	4		1	1	1	1
mmu-mir-25	5	138606549	138606632	-1	138613000	6	1	1	1	1	1
mmu-mir-26a-1	9	118940914	118941003	1	118836000	3.66667		1	1	1	1
mmu-mir-26a-2	10	126432586	126432669	1	126416800	3.875		1	1	1	1
mmu-mir-26b	1	74440884	74440968	1	74438900	4		1	1	1	1
mmu-mir-27a	8	86732571	86732657	1	86722300	4		1	1	1	1
mmu-mir-27b	13	63402020	63402092	1	63402000	2		1		1
mmu-mir-28	16	24827941	24828026	1	24394100	3.75		1	1	1	1
mmu-mir-2861	2	32568327	32568408	-1	32568500	5.77778	1	1	1	1	1
mmu-mir-290	7	3218627	3218709	1	3217700	2		1		1
mmu-mir-291a	7	3218920	3219001	1	3217700	2		1		1
mmu-mir-291b	7	3219483	3219561	1	3219400	2		1		1
mmu-mir-292	7	3219190	3219271	1	3217700	2		1		1
mmu-mir-293	7	3220344	3220423	1	3219400	2		1		1
mmu-mir-294	7	3220642	3220725	1	3219400	2		1		1
mmu-mir-295	7	3220774	3220842	1	3219400	2		1		1
mmu-mir-296	2	174092548	174092626	-1	174106700	3	1	1
mmu-mir-297a-1	7	11543786	11543861	-1	11544400	2		1		1
mmu-mir-297a-2	10	42855276	42855339	1	42741900	4		1	1	1	1
mmu-mir-297a-3	2	10437447	10437548	1	10296800	4		1	1	1	1
mmu-mir-297a-4	2	10438694	10438791	1	10296800	4		1	1	1	1
mmu-mir-297a-5	2	10393881	10393970	1	10296800	4		1	1	1	1
mmu-mir-297a-6	2	169144385	169144466	-1	169186300	3		1		1	1
mmu-mir-297b	2	10433294	10433402	1	10296800	3			1	1	1
mmu-mir-297c	2	10430643	10430740	1	10296800	3			1	1	1
mmu-mir-298	2	174093005	174093086	-1	174106700	3	1	1
mmu-mir-299	12	110948848	110948910	1	110948200	2		1		1
mmu-mir-29a	6	31012660	31012747	-1	31029800	3		1		1	1
mmu-mir-29b-1	6	31013023	31013093	-1	31029800	3		1		1	1
mmu-mir-29b-2	1	196863234	196863314	1	196802800	3.77778		1	1	1	1
mmu-mir-29c	1	196863741	196863828	1	196802800	3.77778		1	1	1	1
mmu-mir-300	12	110962523	110962601	1	110962000	2		1		1
mmu-mir-301a	11	86926506	86926591	1	86923400	4		1	1	1	1
mmu-mir-301b	16	17124493	17124589	-1	17125200	5	1	1		1	1
mmu-mir-302a	3	127248414	127248482	1	127247800	2		1		1
mmu-mir-302b	3	127248146	127248219	1	127247800	2		1		1
mmu-mir-302c	3	127248281	127248348	1	127247800	2		1		1
mmu-mir-302d	3	127248542	127248607	1	127247800	2		1		1
mmu-mir-3072	12	110986088	110986170	1	110984600	2		1		1
mmu-mir-3099	7	6756298	6756381	1	6686600	3		1		1	1
mmu-mir-30a	1	23279108	23279178	1	23263200	3.88889		1	1	1	1
mmu-mir-30b	15	68168977	68169072	-1	68192300	3		1		1	1
mmu-mir-30c-1	4	120442139	120442227	-1	120497700	5.88889	1	1	1	1	1
mmu-mir-30c-2	1	23298540	23298623	1	23263200	3.88889		1	1	1	1
mmu-mir-30d	15	68172770	68172851	-1	68194700	4.88889	1	1		1	1
mmu-mir-30e	4	120445211	120445302	-1	120497700	5.88889	1	1	1	1	1
mmu-mir-31	4	88556461	88556566	-1	88584200	3.875		1	1	1	1
mmu-mir-32	4	56908101	56908170	-1	56960000	6	1	1	1	1	1
mmu-mir-320	14	70843317	70843398	1	70843300	2		1		1
mmu-mir-322	X	50407432	50407526	-1	50408200	3		1		1	1
mmu-mir-324	11	69825545	69825633	1	69824800	2		1		1
mmu-mir-325	X	102574421	102574518	-1	102575900	2		1		1
mmu-mir-326	7	106700779	106700873	1	106684000	4		1	1	1	1
mmu-mir-327	14	45567118	45567186	-1	45594600	3	1			1
mmu-mir-328	8	107832264	107832360	-1	107832400	3	1	1
mmu-mir-329	12	110951691	110951787	1	110951100	2		1		1
mmu-mir-33	15	82028552	82028620	1	81977700	4		1	1	1	1
mmu-mir-330	7	19766814	19766911	1	19764700	4		1	1	1	1
mmu-mir-331	10	93426513	93426608	-1	93427600	3	1	1
mmu-mir-335	6	30691299	30691396	1	30688300	4		1	1	1	1
mmu-mir-337	12	110823999	110824095	1	110823800	2		1		1
mmu-mir-338	11	119876079	119876176	-1	119878300	5	1	1		1	1
mmu-mir-339	5	139845604	139845699	-1	139848200	6	1	1	1	1	1
mmu-mir-340	11	49883204	49883301	1	49839200	3.85714		1	1	1	1
mmu-mir-341	12	110849710	110849805	1	110835500	3		1		1	1
mmu-mir-342	12	109896830	109896928	1	109793100	3.42857		1	1	1	1
mmu-mir-343	7	19971992	19972066	1	19967600	4		1	1	1	1
mmu-mir-344-1	7	69022656	69022750	-1	69023800	3		1		1	1
mmu-mir-344-2	7	69084913	69084992	-1	69127200	5	1	1		1	1
mmu-mir-345	12	110075183	110075278	1	110074200	3.85714		1	1	1	1
mmu-mir-346	14	35707795	35707892	1	35633700	3.75		1	1	1	1
mmu-mir-3470a	6	83040305	83040381	-1	83043100	3		1		1	1
mmu-mir-3470b	16	44013965	44014090	1	43980000	4		1	1	1	1
mmu-mir-3471-2	4	3464237	3464338	1	3462700	1				1
mmu-mir-3472	X	141473887	141473957	1	141123500	3			1	1	1
mmu-mir-3474	2	158464319	158464376	1	158451100	4		1	1	1	1
mmu-mir-3475	X	136845487	136845551	1	136814000	3		1		1	1
mmu-mir-34a	4	149442563	149442664	1	149423000	3.88889		1	1	1	1
mmu-mir-34b	9	50911667	50911750	-1	50911900	3.88889		1	1	1	1
mmu-mir-34c	9	50911139	50911215	-1	50911900	3.88889		1	1	1	1
mmu-mir-350	1	178702456	178702554	-1	178704600	4	1	1		1
mmu-mir-351	X	50406432	50406530	-1	50406700	3	1	1
mmu-mir-361	X	110188433	110188502	-1	110299000	4.875	1	1		1	1
mmu-mir-362	X	6819108	6819172	-1	6896400	6	1	1	1	1	1
mmu-mir-363	X	50094870	50094944	-1	50095000	4	1	1			1
mmu-mir-365-1	16	13453933	13454019	1	13448700	3.875		1	1	1	1
mmu-mir-365-2	11	79539902	79540013	1	79524400	3.88889		1	1	1	1
mmu-mir-367	3	127248651	127248725	1	127247800	2		1		1
mmu-mir-369	12	110981628	110981706	1	110981000	2		1		1
mmu-mir-370	12	110856468	110856546	1	110835500	3		1		1	1
mmu-mir-374	X	100768399	100768493	-1	100791300	2.85714	1	1
mmu-mir-375	1	74947232	74947295	-1	74947400	4		1	1	1	1
mmu-mir-376a	12	110961991	110962058	1	110961800	2		1		1
mmu-mir-376b	12	110961668	110961749	1	110958700	2		1		1
mmu-mir-376c	12	110960928	110961013	1	110958700	2		1		1
mmu-mir-377	12	110978720	110978787	1	110978600	2		1		1
mmu-mir-378	18	61557489	61557554	-1	61560000	6	1	1	1	1	1
mmu-mir-379	12	110947270	110947335	1	110938800	2		1		1
mmu-mir-380	12	110950013	110950073	1	110948200	2		1		1
mmu-mir-381	12	110965032	110965106	1	110964900	2		1		1
mmu-mir-382	12	110971981	110972056	1	110971900	2		1		1
mmu-mir-383	8	39315187	39315256	-1	39724500	5	1	1		1	1
mmu-mir-384	X	102539621	102539708	-1	102545600	2		1		1
mmu-mir-409	12	110981368	110981446	1	110981000	2		1		1
mmu-mir-410	12	110981925	110982005	1	110981900	2		1		1
mmu-mir-411	12	110948385	110948466	1	110948200	2		1		1
mmu-mir-412	12	110981499	110981578	1	110981000	2		1		1
mmu-mir-421	X	100768260	100768335	-1	100768400	4	1	1		1
mmu-mir-423	11	76891566	76891674	-1	76891900	5	1	1	1	1
mmu-mir-425	9	108471108	108471192	1	108469800	3.88889		1	1	1	1
mmu-mir-429	4	155428014	155428096	-1	155433400	5	1	1		1	1
mmu-mir-431	12	110828657	110828747	1	110828100	2		1		1
mmu-mir-432	12	110833166	110833240	1	110832800	2		1		1
mmu-mir-433	12	110829925	110830048	1	110829900	2		1		1
mmu-mir-434	12	110832716	110832809	1	110832700	2		1		1
mmu-mir-448	X	143592753	143592864	1	143398900	3		1		1	1
mmu-mir-449a	13	113827742	113827832	1	113825600	3		1	1		1
mmu-mir-449b	13	113827627	113827706	1	113825600	3		1	1		1
mmu-mir-449c	13	113826191	113826299	1	113825600	3		1	1		1
mmu-mir-450a-1	X	50401331	50401421	-1	50406300	3		1		1	1
mmu-mir-450a-2	X	50401476	50401544	-1	50406300	3		1		1	1
mmu-mir-450b	X	50401174	50401255	-1	50406300	3		1		1	1
mmu-mir-451	11	77886672	77886743	1	77883200	3		1		1	1
mmu-mir-452	X	69507563	69507647	-1	69520000	5.875	1	1	1	1	1
mmu-mir-453	12	110973829	110973910	1	110973100	2		1		1
mmu-mir-455	4	62917885	62917966	1	62876400	3.875		1	1	1	1
mmu-mir-463	X	64052398	64052472	-1	64639600	3		1		1	1
mmu-mir-464	15	74476179	74476249	1	74474700	2		1		1
mmu-mir-465a	X	64092227	64092300	-1	64639600	2				1	1
mmu-mir-465b-1	X	64082377	64082455	-1	64104900	2		1		1
mmu-mir-465b-2	X	64088939	64089017	-1	64104900	2		1		1
mmu-mir-465c-1	X	64079130	64079210	-1	64104900	2		1		1
mmu-mir-465c-2	X	64085692	64085772	-1	64639600	2				1	1
mmu-mir-466a	2	10429545	10429617	1	10296800	3			1	1	1
mmu-mir-466b-2	2	10420312	10420393	1	10296800	3			1	1	1
mmu-mir-466b-3	2	10425192	10425272	1	10296800	3			1	1	1
mmu-mir-466d	2	10433594	10433689	1	10296800	3			1	1	1
mmu-mir-466f-1	2	10388571	10388664	1	10296800	3			1	1	1
mmu-mir-466f-2	2	10390302	10390395	1	10296800	3			1	1	1
mmu-mir-466f-3	2	10393580	10393673	1	10296800	3			1	1	1
mmu-mir-466f-4	13	71245967	71246087	1	71244200	3		1		1	1
mmu-mir-466g	2	10436222	10436301	1	10296800	4		1	1	1	1
mmu-mir-466h	2	10436518	10436598	1	10296800	4		1	1	1	1
mmu-mir-466i	13	17839307	17839427	1	17833400	2		1		1
mmu-mir-466j	10	60423471	60423592	1	60294400	4		1	1	1	1
mmu-mir-466k	3	85271299	85271420	1	84990800	3		1		1	1
mmu-mir-466l	2	10437724	10437844	1	10296800	4		1	1	1	1
mmu-mir-467b	2	10402875	10402947	1	10296800	3			1	1	1
mmu-mir-467c	2	10395558	10395654	1	10296800	4		1	1	1	1
mmu-mir-467d	2	10429257	10429341	1	10296800	3			1	1	1
mmu-mir-467e	2	10427348	10427434	1	10296800	3			1	1	1
mmu-mir-467f	11	69448902	69449021	-1	69465000	4	1	1		1
mmu-mir-467g	5	35075502	35075621	-1	35104200	3			1	1	1
mmu-mir-467h	9	115290937	115291057	1	115220000	4		1	1	1	1
mmu-mir-468	6	81846593	81846670	-1	81848000	2		1		1
mmu-mir-469	5	113772106	113772179	1	113764400	3		1		1	1
mmu-mir-470	X	64067126	64067200	-1	64118300	2		1		1
mmu-mir-471	X	64045770	64045836	-1	64639600	3		1		1	1
mmu-mir-483	7	149840829	149840901	-1	149843300	5	1	1		1	1
mmu-mir-484	16	14159719	14159785	1	14159700	3		1		1	1
mmu-mir-485	12	110973112	110973184	1	110973100	2		1		1
mmu-mir-486	8	24253027	24253154	1	24169300	4		1	1	1	1
mmu-mir-487b	12	110965543	110965624	1	110964900	2		1		1
mmu-mir-488	1	160435756	160435864	1	160293000	4		1	1	1	1
mmu-mir-489	6	3671897	3672003	-1	3713600	6	1	1	1	1	1
mmu-mir-490	6	36371742	36371825	1	36338600	4		1	1	1	1
mmu-mir-491	4	87767944	87768029	1	87740500	4		1	1	1	1
mmu-mir-493	12	110818443	110818525	1	110818200	2		1		1
mmu-mir-494	12	110953528	110953612	1	110951100	2		1		1
mmu-mir-495	12	110956964	110957026	1	110954500	2		1		1
mmu-mir-496	12	110977329	110977407	1	110975000	2		1		1
mmu-mir-497	11	70048219	70048302	1	70043300	3.88889		1	1	1	1
mmu-mir-499	2	155448616	155448694	1	155418400	3.88889		1	1	1	1
mmu-mir-500	X	6814809	6814900	-1	6896400	6	1	1	1	1	1
mmu-mir-501	X	6818369	6818477	-1	6896400	6	1	1	1	1	1
mmu-mir-503	X	50407161	50407231	-1	50408900	2.88889		1		1	1
mmu-mir-504	X	56350835	56350913	-1	56387200	6	1	1	1	1	1
mmu-mir-505	X	57647578	57647667	-1	57657000	6	1	1	1	1	1
mmu-mir-509	X	65263280	65263354	-1	65297500	2		1			1
mmu-mir-511	2	14182630	14182708	1	14151100	3		1		1	1
mmu-mir-532	X	6825528	6825623	-1	6896400	6	1	1	1	1	1
mmu-mir-539	12	110966339	110966412	1	110965700	2		1		1
mmu-mir-540	12	110824290	110824356	1	110823800	2		1		1
mmu-mir-541	12	110980619	110980708	1	110979500	2		1		1
mmu-mir-542	X	50402580	50402664	-1	50406300	3		1		1	1
mmu-mir-543	12	110955468	110955543	1	110954500	2		1		1
mmu-mir-544	12	110967535	110967612	1	110966700	2		1		1
mmu-mir-546	10	126435496	126435616	1	126435400	2		1		1
mmu-mir-547	X	65241549	65241626	-1	65242100	2		1		1
mmu-mir-551b	3	29315745	29315842	1	28981400	4		1	1	1	1
mmu-mir-568	16	43640768	43640850	1	43629600	3		1		1	1
mmu-mir-574	5	65361557	65361634	1	65361500	2.71429		1		1	1
mmu-mir-582	13	110114938	110115018	1	109906700	4		1	1	1	1
mmu-mir-592	6	27886655	27886750	-1	28083300	4	1	1			1
mmu-mir-598	14	64346026	64346104	1	64225200	4		1	1	1	1
mmu-mir-599	15	35590586	35590673	-1	35638900	4	1	1		1
mmu-mir-615	15	102845341	102845432	1	102844800	4		1	1	1	1
mmu-mir-652	X	139173543	139173640	1	139116000	3.57143		1	1	1	1
mmu-mir-653	6	3671301	3671385	-1	3713600	6	1	1	1	1	1
mmu-mir-654	12	110961428	110961511	1	110958700	2		1		1
mmu-mir-664	1	187066854	187066922	1	187028200	4		1	1	1	1
mmu-mir-665	12	110824524	110824617	1	110816900	2		1		1
mmu-mir-666	12	110955295	110955393	1	110954500	2		1		1
mmu-mir-667	12	110958216	110958307	1	110954500	2		1		1
mmu-mir-668	12	110972942	110973007	1	110972200	2		1		1
mmu-mir-669a-2	2	10431791	10431887	1	10296800	4		1	1	1	1
mmu-mir-669a-3	2	10396060	10396168	1	10296800	4		1	1	1	1
mmu-mir-669b	2	10389417	10389513	1	10296800	3			1	1	1
mmu-mir-669c	2	10430923	10431031	1	10296800	4		1	1	1	1
mmu-mir-669d	2	10389970	10390090	1	10296800	3			1	1	1
mmu-mir-669e	2	10389122	10389240	1	10296800	3			1	1	1
mmu-mir-669f	2	10388856	10388976	1	10296800	3			1	1	1
mmu-mir-669g	2	10398777	10398899	1	10296800	3			1	1	1
mmu-mir-669h	2	10439782	10439906	1	10296800	4		1	1	1	1
mmu-mir-669i	2	10439231	10439357	1	10296800	4		1	1	1	1
mmu-mir-669j	2	10399537	10399657	1	10296800	4		1	1	1	1
mmu-mir-669k	2	10396927	10397053	1	10296800	3			1	1	1
mmu-mir-669l	2	10390598	10390695	1	10296800	4		1	1	1	1
mmu-mir-669m-1	2	10434417	10434514	1	10296800	3			1	1	1
mmu-mir-669m-2	2	10435061	10435158	1	10296800	3			1	1	1
mmu-mir-669n	3	115682820	115682873	1	115664300	3		1		1	1
mmu-mir-669o	2	10435927	10436022	1	10296800	3			1	1	1
mmu-mir-670	2	94101457	94101556	-1	94104800	4.77778	1	1		1	1
mmu-mir-671	5	24097932	24098029	1	24092600	4		1	1	1	1
mmu-mir-672	X	101311514	101311613	-1	101396300	5.6	1	1	1	1	1
mmu-mir-674	2	117010863	117010962	1	117008000	2		1		1
mmu-mir-675	7	149762969	149763052	-1	149763100	4	1	1		1
mmu-mir-676	X	97576436	97576524	1	97171500	3		1		1	1
mmu-mir-677	10	127522342	127522450	1	127521000	4		1	1	1	1
mmu-mir-678	10	75670071	75670154	-1	75700500	5.71429	1	1	1	1	1
mmu-mir-679	12	110953787	110953860	1	110951100	2		1		1
mmu-mir-680-1	6	129641553	129641661	1	129629500	2				1	1
mmu-mir-680-2	X	140732333	140732442	1	140729500	1				1
mmu-mir-680-3	12	35879483	35879569	-1	35882400	1				1
mmu-mir-681	12	70864822	70864931	-1	70891600	6	1	1	1	1	1
mmu-mir-682	13	75782494	75782589	1	75782400	2		1		1
mmu-mir-683-1	13	50639995	50640103	-1	50641000	2		1		1
mmu-mir-683-2	13	50696341	50696449	-1	50697300	2		1		1
mmu-mir-684-1	2	80468862	80468947	-1	80469100	4	1	1		1
mmu-mir-684-2	4	11061244	11061329	1	11061200	2		1		1
mmu-mir-686	14	55235514	55235622	-1	55236600	6	1	1	1	1	1
mmu-mir-687	14	73606570	73606658	-1	73725400	6	1	1	1	1	1
mmu-mir-688	15	102502223	102502297	-1	102502700	6	1	1	1	1	1
mmu-mir-689-1	1	169270532	169270640	-1	169280100	2				1	1
mmu-mir-689-2	16	11144133	11144241	1	11135000	2			1		1
mmu-mir-690	16	28600021	28600129	-1	28752900	5	1	1		1	1
mmu-mir-691	16	74342235	74342312	-1	74411100	4	1	1			1
mmu-mir-692-1	17	7099578	7099686	-1	7099800	4	1	1		1
mmu-mir-693	17	46368480	46368568	1	46339900	4		1	1	1	1
mmu-mir-694	18	66378918	66378987	-1	66451100	5.875	1	1	1	1	1
mmu-mir-695	2	155182553	155182661	1	155181600	2.85714		1		1	1
mmu-mir-697	4	124408938	124409046	1	124392200	4		1	1	1	1
mmu-mir-698	4	124421025	124421133	1	124421000	3		1		1	1
mmu-mir-700	4	134972470	134972548	-1	134989600	5.66667	1	1	1	1	1
mmu-mir-701	5	111433163	111433271	1	111408800	4		1	1	1	1
mmu-mir-702	5	137467303	137467411	1	137463600	4		1	1	1	1
mmu-mir-703	5	98904575	98904683	-1	98904700	4	1	1		1
mmu-mir-704	6	47753575	47753651	-1	47763300	6	1	1	1	1	1
mmu-mir-705	6	85286286	85286367	-1	85324100	6	1	1	1	1	1
mmu-mir-706	6	119984246	119984329	-1	119987000	6	1	1	1	1	1
mmu-mir-707	7	52105069	52105141	1	52105000	3		1		1	1
mmu-mir-708	7	103397934	103398042	1	103360300	4		1	1	1	1
mmu-mir-709	8	86609998	86610085	1	86591300	4		1	1	1	1
mmu-mir-710	8	66993129	66993238	-1	66996400	2		1		1
mmu-mir-711	9	108871967	108872048	1	108866900	2.88889		1		1	1
mmu-mir-713	13	62862099	62862206	1	62862000	2		1			1
mmu-mir-715	17	39981081	39981190	1	39981000	4		1	1	1	1
mmu-mir-717	X	49775584	49775692	-1	49967000	6	1	1	1	1	1
mmu-mir-718	X	71269188	71269275	-1	71269300	0.777778		1
mmu-mir-719	14	60847643	60847752	-1	60870200	6	1	1	1	1	1
mmu-mir-720	3	88920531	88920594	-1	88936200	3		1	1		1
mmu-mir-721	5	136851586	136851673	-1	137041600	5.75	1	1	1	1	1
mmu-mir-741	X	64049980	64050050	-1	64639600	3		1		1	1
mmu-mir-742	X	64033548	64033612	-1	64639600	2.2		1		1	1
mmu-mir-743a	X	64029932	64029993	-1	64639600	2.5		1		1	1
mmu-mir-743b	X	64030431	64030507	-1	64639600	2.5		1		1	1
mmu-mir-744	11	65548235	65548334	-1	65601600	5.75	1	1	1	1	1
mmu-mir-759	14	80138238	80138335	1	80077300	3		1		1	1
mmu-mir-760	3	121996503	121996621	-1	121997000	4		1	1	1	1
mmu-mir-761	4	108690260	108690335	1	108673600	3.88889		1	1	1	1
mmu-mir-762	7	134852001	134852076	1	134851900	4		1	1	1	1
mmu-mir-763	10	119885047	119885166	-1	119913500	5.77778	1	1	1	1	1
mmu-mir-764	X	143436802	143436909	1	143397700	3		1	1		1
mmu-mir-767	X	69835327	69835433	-1	69901300	5	1	1		1	1
mmu-mir-770	12	110801902	110801995	1	110782900	3		1		1	1
mmu-mir-7a-1	13	58494140	58494247	-1	58503400	6	1	1	1	1	1
mmu-mir-7a-2	7	86033163	86033259	1	86027500	4		1	1	1	1
mmu-mir-7b	17	56382411	56382521	1	56382200	2		1			1
mmu-mir-802	16	93369965	93370061	1	93369100	3		1		1	1
mmu-mir-804	11	50171287	50171381	-1	50172800	6	1	1	1	1	1
mmu-mir-871	X	64063603	64063679	-1	64639600	2.25		1		1	1
mmu-mir-872	4	94331848	94331928	1	94329200	2		1		1
mmu-mir-873	4	36615543	36615619	-1	36897400	6	1	1	1	1	1
mmu-mir-874	13	58124486	58124561	-1	58152400	4	1	1		1
mmu-mir-875	15	35590725	35590802	-1	35638900	4	1	1		1
mmu-mir-876	4	36592406	36592486	-1	36897400	6	1	1	1	1	1
mmu-mir-877	17	36097675	36097759	-1	36106600	5.88889	1	1	1	1	1
mmu-mir-878	X	64054683	64054760	-1	64639600	3		1		1	1
mmu-mir-879	5	9375704	9375779	1	9266500	4		1	1	1	1
mmu-mir-880	X	64053705	64053782	-1	64639600	2.25		1		1	1
mmu-mir-881	X	64055119	64055196	-1	64639600	2.5		1		1	1
mmu-mir-882	12	110920407	110920483	1	110835500	3		1		1	1
mmu-mir-883a	X	64033933	64034008	-1	64639600	3		1		1	1
mmu-mir-883b	X	64043065	64043142	-1	64639600	3		1		1	1
mmu-mir-9-1	3	88019520	88019608	1	88019500	4		1	1	1	1
mmu-mir-9-2	13	83878419	83878490	1	83860700	4		1	1	1	1
mmu-mir-9-3	7	86650150	86650239	1	86650100	4		1	1	1	1
mmu-mir-92a-1	14	115443649	115443728	1	115441500	4		1	1	1	1
mmu-mir-92a-2	X	50095015	50095105	-1	50095200	1		1
mmu-mir-92b	3	89031038	89031120	-1	89031200	4		1	1	1	1
mmu-mir-93	5	138606751	138606838	-1	138613000	6	1	1	1	1	1
mmu-mir-96	6	30119446	30119551	-1	30123600	4		1	1	1	1
mmu-mir-98	X	148347757	148347864	1	148238400	3.88889		1	1	1	1
mmu-mir-99a	16	77599181	77599245	1	77597100	2.88889		1		1	1
mmu-mir-99b	17	17967152	17967221	1	17967100	3		1		1	1
