# Supplementary material for: An integrated approach to characterize transcription factor and microRNA regulatory networks involved in Schwann cell response to peripheral nerve injury
Source: BMC Genomics. 2013 Feb 6;14:84. doi: 10.1186/1471-2164-14-84 (PMC3599357; doi:10.1186/1471-2164-14-84)
Supplement: Additional file 9: Table S8 — ChIP-Seq datasets used in validating computational TF target prediction. [file 1471-2164-14-84-S9.xls]

## Sheet: Table S8
Table S8. ChIP-Seq datasets used in validating computational TF target prediction
Dataset ID	Transcription Factor	Number of Peaks	Species	GEO/ArrayExpress/ERA/SRA Accession Number	Publication	Pubmed ID
Adhikary_Pone_PPARD_hg18	PPARD	4537	Human	E-MEXP-2756	Adhikary, 2011	21283829
Boyd_jbc_CDX2_hg18	CDX2	604	Human		Boyd, 2010	20551321
Chen_Cell_Ctcf_mm9	Ctcf	36831	Mouse	GSE11431	Chen, 2008	18555785
Chen_Cell_E2f1_mm9	E2f1	17629	Mouse	GSE11431	Chen, 2008	18555785
Chen_Cell_Esrrb_mm9	Esrrb	19423	Mouse	GSE11431	Chen, 2008	18555785
Chen_Cell_Klf4_mm9	Klf4	10296	Mouse	GSE11431	Chen, 2008	18555785
Chen_Cell_Myc_mm9	Myc	3159	Mouse	GSE11431	Chen, 2008	18555785
Chen_Cell_Mycn_mm9	Mycn	6712	Mouse	GSE11431	Chen, 2008	18555785
Chen_Cell_Nanog_mm9	Nanog	9186	Mouse	GSE11431	Chen, 2008	18555785
Chen_Cell_Pou5f1_mm9	Pou5f1	3587	Mouse	GSE11431	Chen, 2008	18555785
Chen_Cell_Smad1_mm9	Smad1	1084	Mouse	GSE11431	Chen, 2008	18555785
Chen_Cell_Sox2_mm9	Sox2	4303	Mouse	GSE11431	Chen, 2008	18555785
Chen_Cell_Stat3_mm9	Stat3	2406	Mouse	GSE11431	Chen, 2008	18555785
Chen_Cell_Tcfcp2l1_mm9	Tcfcp2l1	24219	Mouse	GSE11431	Chen, 2008	18555785
Chen_Cell_Zfx_mm9	Zfx	9519	Mouse	GSE11431	Chen, 2008	18555785
Corbo_GR_Crx_mm9	Crx	10212	Mouse	GSE20012	Corbo, 2011	20693478
Cuddapah_GR_CTCF_hg18_CD4	CTCF	28661	Human	GSE12889	Cuddapah, 2008	19056695
Cuddapah_GR_CTCF_hg18_Hela	CTCF	19308	Human	GSE12889	Cuddapah, 2008	19056695
Cuddapah_GR_CTCF_hg18_Jurkat	CTCF	19572	Human	GSE12889	Cuddapah, 2008	19056695
Erythroid_MEL	Cbfa2t2	3206	Mouse	ERA000161	Hannah, 2011	21338655
Erythroid_MEL	Cbfa2t3	1942	Mouse	ERA000161	Hannah, 2011	21338655
Erythroid_MEL	Gata1	8586	Mouse	ERA000161	Hannah, 2011	21338655
Erythroid_MEL	Ldb1	10739	Mouse	ERA000161	Hannah, 2011	21338655
Erythroid_MEL	Scl	8670	Mouse	ERA000161	Hannah, 2011	21338655
Fang_BMCgenomics_SOX2_hg18	SOX2	4883	Human	GSE23795	Fang, 2011	21211035
Fujiwara_molCell_GATA1_hg18	GATA1	5749	Human	GSE18829	Fujiwara, 2009	19941826
Fujiwara_molCell_GATA2_hg18	GATA2	21167	Human	GSE18829	Fujiwara, 2009	19941826
Grober_BMCgenomics_ESR1_hg18	ESR1	6024	Human	E-TABM-1051, E-MTAB-345	Grober, 2011	21235772
Grober_BMCgenomics_ESR2_hg18	ESR2	9702	Human	E-TABM-1051, E-MTAB-345	Grober, 2011	21235772
GSE12346_13hr_Th2-T-Cells	Stat5a	1463	Mouse	GSE12346	Hannah, 2011	21338655
GSE12346_13hr_Th2-T-Cells	Stat5b	5272	Mouse	GSE12346	Hannah, 2011	21338655
GSE12346_2rounds_Th2-T-Cells	Stat5a	2593	Mouse	GSE12346	Hannah, 2011	21338655
GSE12346_2rounds_Th2-T-Cells	Stat5b	11401	Mouse	GSE12346	Hannah, 2011	21338655
GSE12346_8hr_Th2-T-Cells	Stat5a	813	Mouse	GSE12346	Hannah, 2011	21338655
GSE12346_8hr_Th2-T-Cells	Stat5b	697	Mouse	GSE12346	Hannah, 2011	21338655
GSE18720_Erythroid_FL	SCL-RER	1845	Mouse	GSE18720	Hannah, 2011	21338655
GSE18720_Erythroid_FL	Tal1	2354	Mouse	GSE18720	Hannah, 2011	21338655
GSM453997_Erythroid_G1ER	Gata1	9674	Mouse	GSM453997	Hannah, 2011	21338655
GSM487448_Macrophage	Ep300	12251	Mouse	GSM487448	Hannah, 2011	21338655
GSM487450_Macrophage	Sfpi1	52618	Mouse	GSM487450	Hannah, 2011	21338655
GSM487451_Activated_Macrophages	Sfpi1	52171	Mouse	GSM487451	Hannah, 2011	21338655
GSM499030_Pro-B-Cells	Ebf1	7900	Mouse	GSM499030	Hannah, 2011	21338655
GSM532739_Macrophage	Pparg	1534	Mouse	GSM532739	Hannah, 2011	21338655
GSM535747_Pre-Adipocyte	Ctcf	42735	Mouse	GSM535747	Hannah, 2011	21338655
GSM537983_Macrophage	Sfpi1	45588	Mouse	GSM537983	Hannah, 2011	21338655
GSM537984_Macrophage	Cebpa	23834	Mouse	GSM537984	Hannah, 2011	21338655
GSM537985_Macrophage	Cebpb	27683	Mouse	GSM537985	Hannah, 2011	21338655
GSM537989_B-Cells	Sfpi1	32483	Mouse	GSM537989	Hannah, 2011	21338655
GSM537990_B-Cells	Slc22a2	1187	Mouse	GSM537990	Hannah, 2011	21338655
GSM540722_Th17-T-Cells	Stat3	20197	Mouse	GSM540722	Hannah, 2011	21338655
GSM546517_Pre-Pro-B-Cells	Tcf3	2871	Mouse	GSM546517	Hannah, 2011	21338655
GSM546523_Pro-B-Cells	Tcf3	8490	Mouse	GSM546523	Hannah, 2011	21338655
GSM546525_Pro-B-Cells	Foxo1	27911	Mouse	GSM546525	Hannah, 2011	21338655
GSM546526_Pro-B-Cells	Ctcf	38817	Mouse	GSM546526	Hannah, 2011	21338655
GSM550303_Th1-T-Cells	Stat4	31120	Mouse	GSM550303	Hannah, 2011	21338655
GSM550311_Th2-T-Cells	Stat6	29681	Mouse	GSM550311	Hannah, 2011	21338655
GSM560352_ES-cells	Ctcf	19488	Mouse	GSM560352	Hannah, 2011	21338655
GSM611116_Activated_Macrophages	Rela	13469	Mouse	GSM611116	Hannah, 2011	21338655
He_PNAS_Ep300_mm9	Ep300	1491	Mouse	GSE21529	He, 2011	21415370
He_PNAS_Gata4_mm9	Gata4	16753	Mouse	GSE21529	He, 2011	21415370
He_PNAS_Mef2a_mm9	Mef2a	1337	Mouse	GSE21529	He, 2011	21415370
He_PNAS_Nkx2-5_mm9	Nkx2-5	20573	Mouse	GSE21529	He, 2011	21415370
He_PNAS_Srf_mm9	Srf	23806	Mouse	GSE21529	He, 2011	21415370
He_PNAS_Tbx5_mm9	Tbx5	55872	Mouse	GSE21529	He, 2011	21415370
HPC	Gata2	1883	Mouse	GSM641911	Hannah, 2011	21338655
HPC	Ldb1	1851	Mouse	GSM641909	Hannah, 2011	21338655
HPC	Scl	5878	Mouse	GSM641910	Hannah, 2011	21338655
induced_Erythroid_MEL	Cbfa2t2	4880	Mouse		Hannah, 2011	21338655
induced_Erythroid_MEL	Cbfa2t3	1839	Mouse		Hannah, 2011	21338655
induced_Erythroid_MEL	Gata1	12799	Mouse	ERA000161	Hannah, 2011	21338655
induced_Erythroid_MEL	Ldb1	13040	Mouse	ERA000161	Hannah, 2011	21338655
induced_Erythroid_MEL	Scl	8443	Mouse	ERA000161	Hannah, 2011	21338655
Kasowski_science_NFKB1_hg18	NFKB1	15522	Human	GSE19486	Kasowski, 2010	20299548
Kouwenhoven_plosgen_TP63_hg18_sample1	TP63	18264	Human	GSE17611	Kouwenhoven, 2010	20808887
Kouwenhoven_plosgen_TP63_hg18_sample2	TP63	14781	Human	GSE17611	Kouwenhoven, 2010	20808887
Kouwenhoven_plosgen_TP63_hg18_sample3	TP63	29141	Human	GSE17611	Kouwenhoven, 2010	20808887
Kwon_immunity_Irf4_mm9	Irf4	32964	Mouse	GSE19198	Kwon, 2009	20064451
Kwon_immunity_Stat3_mm9	Stat3	8771	Mouse	GSE19198	Kwon, 2009	20064451
Lee_nar_E2F4_hg18	E2F4	16246	Human	GSE21488	Lee, 2011	21247883
Lefterova_MCB_Cebpb_mm9_Mac	Cebpb	24414	Mouse	GSE21314	Lefterova, 2010	20176806
Lefterova_MCB_Pparg_mm9_Ad	Pparg	2633	Mouse	GSE21314	Lefterova, 2010	20176806
Lefterova_MCB_Pparg_mm9_Mac	Pparg	1961	Mouse	GSE21314	Lefterova, 2010	20176806
Lin_pone_AR_hg18	AR	6629	Human	GSE15091	Lin, 2009	19668381
Motallebipour_GB_FOXA1_hg18	FOXA1	8175	Human	ERA000074	Motallebipour, 2009	19919681
Motallebipour_GB_FOXA3_hg18	FOXA3	4598	Human	ERA000074	Motallebipour, 2009	19919681
MPP_HPC7	Erg	35120	Mouse	GSM552233	Hannah, 2011	21338655
MPP_HPC7	Fli1	19482	Mouse	GSM552233	Hannah, 2011	21338655
MPP_HPC7	Gata2	9120	Mouse	GSM552234	Hannah, 2011	21338655
MPP_HPC7	Gfi1b	8768	Mouse	GSM552235	Hannah, 2011	21338655
MPP_HPC7	Lmo2	9518	Mouse	GSM552237	Hannah, 2011	21338655
MPP_HPC7	Lyl1	4326	Mouse	GSM552238	Hannah, 2011	21338655
MPP_HPC7	Meis1	7949	Mouse	GSM552239	Hannah, 2011	21338655
MPP_HPC7	Runx1	5202	Mouse	GSM552241	Hannah, 2011	21338655
MPP_HPC7	Sfpi1	21664	Mouse		Hannah, 2011	21338655
MPP_HPC7	Tal1	7083	Mouse		Hannah, 2011	21338655
Nishiyama_CSC_Cdx2_mm9	Cdx2	9626	Mouse	GSE16375	Nishiyama, 2009	19796622
Palii_EMBO_TAL1_hg18_erythroid	TAL1	5707	Human	GSE25000	Palii, 2011	21179004
Palii_EMBO_TAL1_hg18_jurkat	TAL1	2238	Human	GSE25000	Palii, 2011	21179004
Robertson_NM_STAT1_hg18_IFNg	STAT1	41582	Human		Robertson, 2007	17558387
Robertson_NM_STAT1_hg18_unstimulated	STAT1	11004	Human		Robertson, 2007	17558387
Schmid_plusone_STAT1_hg18	STAT1	4446	Human		Schmid, 2010	20625510
Schodel_blood_ARNT_hg18	ARNT	452	Human	GSE28352	Schodel, 2011	21447827
Schodel_blood_EPAS1_hg18	EPAS1	538	Human	GSE28352	Schodel, 2011	21447827
Schodel_blood_HIF1A_hg18	HIF1A	940	Human	GSE28352	Schodel, 2011	21447827
Seo_cellmetabo_Srebf2_mm9	Srebf2	1800	Mouse	GSE28084	Seo, 2011	21459322
Seo_PNAS_Srebf1_mm9	Srebf1	420	Mouse		Seo, 2009	19666523
Stender_mcb_ESR1_hg18	ESR1	11199	Human	GSE22609	Stender, 2010	20547749
Strub_oncogene_MITF_hg18	MITF	12139	Human		Strub, 2011	21258399
Tallack_GR_Klf1_mm9	Klf1	1356	Mouse	GSE20478	Tallack, 2010	20508144
Thymocytes	Rag2	13894	Mouse	GSM530318	Hannah, 2011	21338655
Visel_nature_Ep300_mm9	Ep300	2105	Mouse	GSE13845	Visel, 2009	19212405
Vivar_jbc_ESR2_hg18_Doxy	ESR2	5768	Human	GSE21790	Vivar, 2010	20404318
Vivar_jbc_ESR2_hg18_DoxyE2	ESR2	11975	Human	GSE21790	Vivar, 2010	20404318
Wei_embo_AR_hg18	AR	32479	Human	SRA014231	Wei, 2010	20517297
Wei_embo_ELF1_hg18	ELF1	4279	Human	SRA014231	Wei, 2010	20517297
Wei_embo_ERG_hg18	ERG	14891	Human	SRA014231	Wei, 2010	20517297
Wei_embo_SPDEF_hg18	SPDEF	8288	Human	SRA014231	Wei, 2010	20517297
Wei_embo_SPI1_hg18	SPI1	14182	Human	SRA014231	Wei, 2010	20517297
Welboren_embo_ESR1_hg18	ESR1	10205	Human	GSE14664	Welboren, 2009	19339991
Yu_molcell_Gata1_mm9	Gata1	12815	Mouse	GSE16594	Yu, 2009	19941827
