# Supplementary material for: An integrated approach to characterize transcription factor and microRNA regulatory networks involved in Schwann cell response to peripheral nerve injury
Source: BMC Genomics. 2013 Feb 6;14:84. doi: 10.1186/1471-2164-14-84 (PMC3599357; doi:10.1186/1471-2164-14-84)
Supplement: Additional file 10: Table S9 — Enriched TF bind sites in genes in SC injury response gene clusters. [file 1471-2164-14-84-S10.xls]

## Sheet: Table S9
Table S9. Enriched TF bind sites in genes in SC injury response gene clusters
Cluster	TF Name	TF Symbol	PWM Accession	PWM Source	R-score
Cluster1	NF-kappaB (p65)	Nfkb1	M00052	TRANSFAC	0.637754
Cluster1	RELA	Nfkb1	MA0107	JASPAR	0.636601
Cluster1	Glis2	Glis2	U00027	UNIPROBE	0.629863
Cluster1	NF-kappaB	Nfkb1	M00054	TRANSFAC	0.629792
Cluster1	HNF4	Hnf4a	M01031	TRANSFAC	0.626184
Cluster1	HNF4 direct repeat 1	Hnf4a	M00764	TRANSFAC	0.62589
CLuster2	Klf4	Klf4	MA0039	JASPAR	0.773186
CLuster2	Sp1	Sp1	M00931	TRANSFAC	0.760766
CLuster2	Sp1	Sp1	M00932	TRANSFAC	0.753955
CLuster2	HIC1	HIC1	M01072	TRANSFAC	0.752655
CLuster2	Sp1	Sp1	B00005	BFONTAINE	0.750284
CLuster2	HIC1	HIC1	M01073	TRANSFAC	0.747259
CLuster2	AP-2gamma	Tcfap2c	M00470	TRANSFAC	0.745283
CLuster2	Sp1	Sp1	M00196	TRANSFAC	0.742108
CLuster2	Smad3	Smad3	U00166	UNIPROBE	0.741699
CLuster2	Egr	Egr2	M00807	TRANSFAC	0.736766
Cluster4	E2F-1	E2f1	M00938	TRANSFAC	0.888909
Cluster4	E2F-1	E2f1	M00940	TRANSFAC	0.881898
Cluster4	E2F	E2f1	M00920	TRANSFAC	0.84242
Cluster4	E2F	E2f1	M00919	TRANSFAC	0.839501
Cluster4	E2F	E2f1	M00918	TRANSFAC	0.829454
Cluster4	E2F-1	E2f1	M00939	TRANSFAC	0.829274
Cluster4	E2F-4:DP-2	E2f4	M00739	TRANSFAC	0.79472
Cluster4	E2F	E2f1	M00516	TRANSFAC	0.79373
Cluster4	E2F-1:DP-1	E2f1	M00736	TRANSFAC	0.749249
Cluster4	E2F-1:DP-2	E2f1	M00737	TRANSFAC	0.748472
Cluster4	E2F2	E2f2	U00010	UNIPROBE	0.744192
Cluster4	NF-Y	Nfya/Nfyb/Nfyc	B00006	BFONTAINE	0.741051
Cluster4	NF-Y	Nfya/Nfyb/Nfyc	M00185	TRANSFAC	0.736437
Cluster4	NF-Y	Nfya/Nfyb/Nfyc	M00775	TRANSFAC	0.730876
Cluster4	E2F1	E2f1	MA0024	JASPAR	0.719393
