# Supplementary material for: An integrated approach to characterize transcription factor and microRNA regulatory networks involved in Schwann cell response to peripheral nerve injury
Source: BMC Genomics. 2013 Feb 6;14:84. doi: 10.1186/1471-2164-14-84 (PMC3599357; doi:10.1186/1471-2164-14-84)
Supplement: Additional file 11: Table S10 — Enriched miRNA binding sites in genes in SC injury response gene clusters. [file 1471-2164-14-84-S11.xls]

## Sheet: Table S10
Table S10. Enriched miRNA binding sites in genes in SC injury response gene clusters
Cluster	miRNA	Total Number of Targets of Any miRNA Expressed in Nerve	Total Number of Targets of This miRNA Expressed in Nerve	Total Number of Genes in Cluster That Are Target of Any miRNA	Total Number of Genes in Cluster That Are Target of This miRNA	P-value
Cluster1	mmu-miR-16	3094	318	89	15	0.035322
Cluster1	mmu-miR-145	3094	139	89	8	0.044464
Cluster2	mmu-miR-342-3p	3094	19	71	4	0.000761
Cluster2	mmu-miR-149	3094	70	71	5	0.021047
Cluster3	mmu-let-7f	3094	202	167	17	0.041912
Cluster3	mmu-let-7a	3094	205	167	17	0.047202
Cluster3	mmu-miR-140	3094	86	167	10	0.016081
