# Supplementary material for: An integrated approach to characterize transcription factor and microRNA regulatory networks involved in Schwann cell response to peripheral nerve injury
Source: BMC Genomics. 2013 Feb 6;14:84. doi: 10.1186/1471-2164-14-84 (PMC3599357; doi:10.1186/1471-2164-14-84)
Supplement: Additional file 13: Table S11 — TF and miRNA regulatory network motifs in the SC injury response network. [file 1471-2164-14-84-S13.xls]

## Sheet: TableS11
Table S11. TF and miRNA regulatory network motifs in the SC injury response network
Loop Type	TF	miRNA	Target Gene	Target Gene Name
C1	Lmo2	mmu-miR-133a	Lass2	LAG1 homolog, ceramide synthase 2
C1	Lmo2	mmu-miR-133a	Cmtm6	CKLF-like MARVEL transmembrane domain containing 6
C1	Tcfap2c	mmu-miR-133a	Abca2	ATP-binding cassette, sub-family A (ABC1), member 2
C2	Ahr	mmu-miR-30d	Klf10	Kruppel-like factor 10
C2	Cebpb	mmu-miR-30d	Atf1	activating transcription factor 1
C2	Cebpb	mmu-miR-30d	Adam9	a disintegrin and metallopeptidase domain 9 (meltrin gamma)
C2	Cebpb	mmu-miR-30d	Rod1	ROD1 regulator of differentiation 1 (S. pombe)
C2	Cebpb	mmu-miR-26b	Fam49b	family with sequence similarity 49, member B
C2	Cebpb	mmu-miR-30d	Csnk1a1	casein kinase 1, alpha 1
C2	Cebpb	mmu-miR-26b	Ankrd17	ankyrin repeat domain 17
C2	Cebpb	mmu-miR-30d	Ankrd17	ankyrin repeat domain 17
C2	Cebpb	mmu-miR-125b-5p	Phf23	PHD finger protein 23
C2	Cebpb	mmu-miR-26b	Klf10	Kruppel-like factor 10
C2	Cebpb	mmu-miR-30d	Klf10	Kruppel-like factor 10
C2	Cebpb	mmu-miR-30d	Rgs2	regulator of G-protein signaling 2
C2	Cebpb	mmu-miR-125b-5p	Mcl1	myeloid cell leukemia sequence 1
C2	Cebpb	mmu-miR-26b	Mcl1	myeloid cell leukemia sequence 1
C2	Cebpb	mmu-miR-30d	Hspa5	heat shock protein 5
C2	Cebpb	mmu-miR-222	Fos	FBJ osteosarcoma oncogene
C2	Cebpb	mmu-miR-30d	Dio2	deiodinase, iodothyronine, type II
C2	Cebpb	mmu-miR-30d	Bach1	BTB and CNC homology 1
C2	E2f1	mmu-let-7f	Gns	glucosamine (N-acetyl)-6-sulfatase
C2	E2f1	mmu-let-7f	Syncrip	synaptotagmin binding, cytoplasmic RNA interacting protein
C2	E2f4	mmu-let-7a	Smarcc1	SWI/SNF related, matrix associated, actin dependent regulator of chromatin, subfamily c, member 1
C2	E2f4	mmu-miR-26b	Ezh2	enhancer of zeste homolog 2 (Drosophila)
C2	E2f4	mmu-let-7f	Ezh2	enhancer of zeste homolog 2 (Drosophila)
C2	E2f4	mmu-let-7a	Tgfbr1	transforming growth factor, beta receptor I
C2	E2f4	mmu-miR-26b	Klf10	Kruppel-like factor 10
C2	E2f4	mmu-miR-351	Adam9	a disintegrin and metallopeptidase domain 9 (meltrin gamma)
C2	E2f4	mmu-miR-26b	Fam49b	family with sequence similarity 49, member B
C2	E2f4	mmu-miR-26b	Wnk1	WNK lysine deficient protein kinase 1
C2	E2f4	mmu-let-7f	Tnfrsf1b	tumor necrosis factor receptor superfamily, member 1b
C2	E2f4	mmu-let-7a	Tnfrsf1b	tumor necrosis factor receptor superfamily, member 1b
C2	E2f4	mmu-miR-351	Wdr1	WD repeat domain 1
C2	E2f4	mmu-let-7a	Piga	phosphatidylinositol glycan anchor biosynthesis, class A
C2	E2f4	mmu-let-7f	Nap1l1	nucleosome assembly protein 1-like 1
C2	E2f4	mmu-let-7a	Nap1l1	nucleosome assembly protein 1-like 1
C2	E2f4	mmu-let-7a	Bach1	BTB and CNC homology 1
C2	E2f4	mmu-let-7f	Piga	phosphatidylinositol glycan anchor biosynthesis, class A
C2	E2f4	mmu-miR-351	Phf23	PHD finger protein 23
C2	E2f4	mmu-let-7f	Bach1	BTB and CNC homology 1
C2	E2f4	mmu-miR-26b	Smad4	MAD homolog 4 (Drosophila)
C2	E2f4	mmu-miR-26b	Kpna2	karyopherin (importin) alpha 2
C2	E2f4	mmu-let-7a	Gns	glucosamine (N-acetyl)-6-sulfatase
C2	E2f4	mmu-let-7f	Gns	glucosamine (N-acetyl)-6-sulfatase
C2	E2f4	mmu-let-7f	Smarcc1	SWI/SNF related, matrix associated, actin dependent regulator of chromatin, subfamily c, member 1
C2	E2f4	mmu-miR-351	Tgfbr1	transforming growth factor, beta receptor I
C2	E2f4	mmu-let-7a	Ezh2	enhancer of zeste homolog 2 (Drosophila)
C2	E2f4	mmu-let-7f	Tgfbr1	transforming growth factor, beta receptor I
C2	Egr2	mmu-miR-22	Btg1	B-cell translocation gene 1, anti-proliferative
C2	Egr2	mmu-miR-22	Kdm3a	lysine (K)-specific demethylase 3A
C2	Egr2	mmu-let-7a	Syncrip	synaptotagmin binding, cytoplasmic RNA interacting protein
C2	Egr2	mmu-let-7f	Syncrip	synaptotagmin binding, cytoplasmic RNA interacting protein
C2	Egr2	mmu-miR-22	Clic4	chloride intracellular channel 4 (mitochondrial)
C2	Egr2	mmu-let-7a	Kdm3a	lysine (K)-specific demethylase 3A
C2	Fli1	mmu-miR-23a	Runx2	runt related transcription factor 2
C2	Fli1	mmu-miR-92b	Mcl1	myeloid cell leukemia sequence 1
C2	Fli1	mmu-miR-26a	Mcl1	myeloid cell leukemia sequence 1
C2	Fli1	mmu-miR-22	Furin	furin (paired basic amino acid cleaving enzyme)
C2	Fli1	mmu-miR-22	Rgs2	regulator of G-protein signaling 2
C2	Fli1	mmu-miR-92b	Rnf4	ring finger protein 4
C2	Fli1	mmu-miR-26a	St8sia4	ST8 alpha-N-acetyl-neuraminide alpha-2,8-sialyltransferase 4
C2	Fli1	mmu-miR-23a	Tfpi2	tissue factor pathway inhibitor 2
C2	Fli1	mmu-miR-26a	Klf10	Kruppel-like factor 10
C2	Fli1	mmu-miR-23a	Tmpo	thymopoietin
C2	Fli1	mmu-miR-27a	Litaf	LPS-induced TN factor
C2	Fli1	mmu-miR-26a	2510039O18Rik	RIKEN cDNA 2510039O18 gene
C2	Fli1	mmu-miR-27a	Wnk1	WNK lysine deficient protein kinase 1
C2	Fli1	mmu-miR-26a	Wnk1	WNK lysine deficient protein kinase 1
C2	Fli1	mmu-miR-23a	Wnk1	WNK lysine deficient protein kinase 1
C2	Fli1	mmu-miR-22	Wnk1	WNK lysine deficient protein kinase 1
C2	Fos	mmu-miR-22	Furin	furin (paired basic amino acid cleaving enzyme)
C2	Gabpa	mmu-miR-22	Furin	furin (paired basic amino acid cleaving enzyme)
C2	Hic1	mmu-miR-124	Zfp36l1	zinc finger protein 36, C3H type-like 1
C2	Hif1a	mmu-miR-124	2510039O18Rik	RIKEN cDNA 2510039O18 gene
C2	Hif1a	mmu-miR-30d	Kdm3a	lysine (K)-specific demethylase 3A
C2	Hif1a	mmu-miR-30d	Klf10	Kruppel-like factor 10
C2	Klf4	mmu-miR-182	Gna13	guanine nucleotide binding protein, alpha 13
C2	Klf4	mmu-miR-182	Syncrip	synaptotagmin binding, cytoplasmic RNA interacting protein
C2	Klf4	mmu-miR-124	Iqgap1	IQ motif containing GTPase activating protein 1
C2	LOC100047421	mmu-miR-30d	Socs3	suppressor of cytokine signaling 3
C2	Mxd4	mmu-let-7a	Ccnd1	cyclin D1
C2	Mxd4	mmu-miR-124	Furin	furin (paired basic amino acid cleaving enzyme)
C2	Mxd4	mmu-let-7f	Ccnd1	cyclin D1
C2	Mxi1	mmu-miR-124	Furin	furin (paired basic amino acid cleaving enzyme)
C2	Mxi1	mmu-let-7a	Ccnd1	cyclin D1
C2	Mxi1	mmu-let-7f	Ccnd1	cyclin D1
C2	Myod1	mmu-miR-124	Furin	furin (paired basic amino acid cleaving enzyme)
C2	Nfkb1	mmu-miR-34a	Notch1	Notch gene homolog 1 (Drosophila)
C2	Nfkb1	mmu-miR-22	Furin	furin (paired basic amino acid cleaving enzyme)
C2	Nfkb1	mmu-miR-26b	St8sia4	ST8 alpha-N-acetyl-neuraminide alpha-2,8-sialyltransferase 4
C2	Nfkb1	mmu-miR-26b	Klf10	Kruppel-like factor 10
C2	Nfkb1	mmu-miR-22	Kdm3a	lysine (K)-specific demethylase 3A
C2	Nfkb1	mmu-miR-22	Ctsc	cathepsin C
C2	Sp1	mmu-let-7f	Ccnd1	cyclin D1
C2	Sp1	mmu-let-7a	Gns	glucosamine (N-acetyl)-6-sulfatase
C2	Sp1	mmu-let-7e	Gns	glucosamine (N-acetyl)-6-sulfatase
C2	Sp1	mmu-let-7f	Gns	glucosamine (N-acetyl)-6-sulfatase
C2	Sp1	mmu-let-7f	Syncrip	synaptotagmin binding, cytoplasmic RNA interacting protein
C2	Sp1	mmu-let-7e	Syncrip	synaptotagmin binding, cytoplasmic RNA interacting protein
C2	Sp1	mmu-let-7e	Ccnd1	cyclin D1
C2	Sp1	mmu-let-7a	Ccnd1	cyclin D1
C2	Sp1	mmu-miR-182	Syncrip	synaptotagmin binding, cytoplasmic RNA interacting protein
C2	Sp1	mmu-let-7a	Syncrip	synaptotagmin binding, cytoplasmic RNA interacting protein
C2	Stat1	mmu-miR-92b	Trio	triple functional domain (PTPRF interacting)
C2	Stat1	mmu-miR-22	Kdm3a	lysine (K)-specific demethylase 3A
C2	Stat1	mmu-miR-92b	Tgif1	TGFB-induced factor homeobox 1
C2	Stat1	mmu-miR-22	Furin	furin (paired basic amino acid cleaving enzyme)
C2	Stat1	mmu-miR-92b	Myo10	myosin X
C2	Stat1	mmu-miR-22	Wnk1	WNK lysine deficient protein kinase 1
C2	Stat1	mmu-miR-22	Btg1	B-cell translocation gene 1, anti-proliferative
C2	Taf9	mmu-miR-138	Syncrip	synaptotagmin binding, cytoplasmic RNA interacting protein
C2	Tcf12	mmu-miR-22	Furin	furin (paired basic amino acid cleaving enzyme)
C2	Tcf12	mmu-miR-124	Furin	furin (paired basic amino acid cleaving enzyme)
C2	Tcfap2c	mmu-miR-26b	Klf10	Kruppel-like factor 10
C2	Tcfap2c	mmu-miR-124	Furin	furin (paired basic amino acid cleaving enzyme)
C2	Tcfap2c	mmu-let-7e	Smarcc1	SWI/SNF related, matrix associated, actin dependent regulator of chromatin, subfamily c, member 1
C2	Tcfap2c	mmu-let-7f	Smarcc1	SWI/SNF related, matrix associated, actin dependent regulator of chromatin, subfamily c, member 1
I1	Atf1	mmu-miR-23a	Maf	avian musculoaponeurotic fibrosarcoma (v-maf) AS42 oncogene homolog
I1	Atf1	mmu-miR-23a	Elovl6	ELOVL family member 6, elongation of long chain fatty acids (yeast)
I1	Cebpb	mmu-miR-30d	Nav1	neuron navigator 1
I1	Cebpb	mmu-miR-30d	Ahnak	AHNAK nucleoprotein (desmoyokin)
I1	Cebpb	mmu-miR-30d	Qk	quaking
I1	Cebpb	mmu-miR-30d	Nr3c1	nuclear receptor subfamily 3, group C, member 1
I1	E2f2	mmu-miR-26b	Serbp1	serpine1 mRNA binding protein 1
I1	E2f4	mmu-miR-26b	Mlec	malectin
I1	E2f4	mmu-miR-26b	Mxi1	Max interacting protein 1
I1	E2f4	mmu-miR-26b	Cbfb	core binding factor beta
I1	Egr2	mmu-miR-22	Cdkn1a	cyclin-dependent kinase inhibitor 1A (P21)
I1	Egr2	mmu-miR-22	Nr3c1	nuclear receptor subfamily 3, group C, member 1
I1	Fli1	mmu-miR-22	Cdkn1a	cyclin-dependent kinase inhibitor 1A (P21)
I1	Fli1	mmu-miR-27a	Gja5	gap junction membrane channel protein alpha 5
I1	Fli1	mmu-miR-22	Nr3c1	nuclear receptor subfamily 3, group C, member 1
I1	Fli1	mmu-miR-26a	Nab1	Ngfi-A binding protein 1
I1	Fli1	mmu-miR-22	Slc2a1	solute carrier family 2 (facilitated glucose transporter), member 1
I1	Fli1	mmu-miR-26a	Sox17	SRY-box containing gene 17
I1	Fli1	mmu-miR-23a	Tjp1	tight junction protein 1
I1	Fli1	mmu-miR-23a	Sys1	SYS1 Golgi-localized integral membrane protein homolog (S. cerevisiae)
I1	Fli1	mmu-miR-26a	Serbp1	serpine1 mRNA binding protein 1
I1	Fli1	mmu-miR-26a	Mlec	malectin
I1	Fli1	mmu-miR-23a	Elovl6	ELOVL family member 6, elongation of long chain fatty acids (yeast)
I1	Gabpa	mmu-miR-22	Slc2a1	solute carrier family 2 (facilitated glucose transporter), member 1
I1	Klf4	mmu-miR-182	Abca2	ATP-binding cassette, sub-family A (ABC1), member 2
I1	Klf4	mmu-miR-22	Slc2a1	solute carrier family 2 (facilitated glucose transporter), member 1
I1	Klf4	mmu-miR-182	Myo1b	myosin IB
I1	LOC100047421	mmu-miR-27a	Amotl2	angiomotin-like 2
I1	LOC100047421	mmu-miR-23a	Elovl6	ELOVL family member 6, elongation of long chain fatty acids (yeast)
I1	LOC100047421	mmu-miR-30d	Amotl2	angiomotin-like 2
I1	LOC100047421	mmu-miR-23a	Maf	avian musculoaponeurotic fibrosarcoma (v-maf) AS42 oncogene homolog
I1	LOC100047421	mmu-miR-30d	Maf	avian musculoaponeurotic fibrosarcoma (v-maf) AS42 oncogene homolog
I1	Lmo2	mmu-miR-124	Pttg1ip	pituitary tumor-transforming 1 interacting protein
I1	Lmo2	mmu-miR-124	Lass2	LAG1 homolog, ceramide synthase 2
I1	Lmo2	mmu-miR-124	Nr3c1	nuclear receptor subfamily 3, group C, member 1
I1	Myod1	mmu-miR-124	Eya2	eyes absent 2 homolog (Drosophila)
I1	Nfe2l2	mmu-miR-22	Slc2a1	solute carrier family 2 (facilitated glucose transporter), member 1
I1	Nfkb1	mmu-miR-22	Nr3c1	nuclear receptor subfamily 3, group C, member 1
I1	Nfkb1	mmu-miR-34a	Pea15a	phosphoprotein enriched in astrocytes 15A
I1	Nfkb1	mmu-miR-26b	Mlec	malectin
I1	Nfkb1	mmu-miR-34a	Pip5k1a	phosphatidylinositol-4-phosphate 5-kinase, type 1 alpha
I1	Sp1	mmu-miR-182	Abca2	ATP-binding cassette, sub-family A (ABC1), member 2
I1	Sp1	mmu-miR-124	Pip5k1a	phosphatidylinositol-4-phosphate 5-kinase, type 1 alpha
I1	Stat1	mmu-miR-22	Cdkn1a	cyclin-dependent kinase inhibitor 1A (P21)
I1	Tcf12	mmu-miR-124	Eya2	eyes absent 2 homolog (Drosophila)
I2	Tcf12	mmu-miR-133b	Ctbp2	C-terminal binding protein 2
I2	Tcfap2c	mmu-miR-133a	Ctbp2	C-terminal binding protein 2
